# Supplementary material for: Analyses of key mRNAs and lncRNAs for different osteo‐differentiation potentials of periodontal ligament stem cell and gingival mesenchymal stem cell
Source: J Cell Mol Med. 2021 May 24;25(13):6217–31. doi: 10.1111/jcmm.16571 (PMC8256345; doi:10.1111/jcmm.16571)
Supplement: Supplementary file 1 — Table S1 [file JCMM-25-6217-s010.xlsx]

## Sheet: Sheet1
Supplemental table 1 sequences of primers
Gene Symbol	Accession Number	type	forward primer	reverse primer	Microarray results in hPDLSCs		Microarray results in hGMLSCs		feature
					Fold Change	p-value	Fold Change	p-value
PIP	NM_002652	coding	TACTGCCTGCCTATGTGACG	TCAGGGCAGATGCCTAATTC	23.3582	4.9e-05	16.874	0.002367	common differentially expressed in hPDLSCs and hGMSCs
PSAT1	NM_058179	coding	ATTGGCTTGAAAGCAGGAAG	TCCCAAGTTTAGGGTGAACG	-20.4996	4.9e-05	-6.37221	0.00336
FKBP5	NM_004117	coding	AGGGAGGCAAATACATGCAG	AAGGCAGCAAGGAGAAATGA	16.6133	4.9e-05	12.1858	7.4e-05
STC1	NM_003155	coding	GGCGACCACCAAAGTCAAAC	GCAGTGACGCTCATAAGGGA	4.41496	0.001136	-	-	specific differentially expressed in hPDLSCs
TNFSF18	NM_005092	coding	AAGTGGCTCCCAATGCAAAC	GGTGTCCCCAACATGCAATTC	-4.71833	0.016857	-	-
VCAM1	NM_001078	coding	AATGCCTGGGAAGATGGTCG	GATGTGGTCCCCTCATTCGT	-7.94748	0.000452	-	-
DKK1	NM_012242	coding	TGACAACTACCAGCCGTACC	CGAGACAGATTTGCACGCCT	-	-	4.99085	0.000907	specific differentially expressed in hGMSCs
BIRC3	NM_001165	coding	GGACTTAGTCTAATCTCGGGAGG	ATGTGCCAGTAGGAGACTGC	-	-	2.53634	0.032669
BMP4	NM_001202	coding	GGATTCCCGTCCAAGCTATC	TCAGCATTCGGTTACCAGGA	-	-	-2.39276	0.031934
-	TCONS_00016019-XLOC_007414	noncoding	TGCCCCAAGGATAAAGACCTG	TACTGAACCGTGCTGCTGTAG	5.20919	5.6e-05	6.27486	2.5e-05	common differentially expressed in hPDLSCs and hGMSCs
MT1L	NR_001447	noncoding	CTCTCCCGTCATTTCTTGGCTC	GCTCTGTTTACATCTGGGAGCA	3.36216	5.6e-05	2.70589	0.013916
PSAT1P4	ENST00000454471	noncoding	GCAATGCCAAAGGAGATGATGC	GGCGGCTAGCTTCTGAACAT	-7.12466	2.5e-05	-4.78238	0.000139
-	TCONS_00010868-XLOC_004695	noncoding	ATGCTTGGTATTCTCCCCGC	ACACCCGATCTCCGTGTACT	2.23404	0.000274	-	-	specific differentially expressed in hPDLSCs
-	n333720	noncoding	TCGGCAAATCCTGAAAATCCA	GCTTGAGCCAACTTGAATACCAT	-3.77186	0.01341	-	-
-	TCONS_00024775-XLOC_012050	noncoding	ACCAACACAACCAAGCCTCA	GCGCTACGAACACTCTCTCA	2.57006	0.001375	-	-
-	ENST00000549251	noncoding	AGATCACACCACTTAGCTGTC	TCTTCTCTCTCCTTCATGCCAG	-	-	2.22819	0.018295	specific differentially expressed in hGMSCs
-	n341766	noncoding	TTGCCTAAGGTCTCGCCAAC	AGAGTGGCGGTCCTTGTTAC	-	-	-2.71271	0.000209
-	TCONS_00025087-XLOC_012047	noncoding	GATGGAGAGAGGCCAGTCAAC	CACCAGACCCCAAATCCTCC	-	-	-1.98561	0.006012
