# Supplementary material for: Analyses of key mRNAs and lncRNAs for different osteo‐differentiation potentials of periodontal ligament stem cell and gingival mesenchymal stem cell
Source: J Cell Mol Med. 2021 May 24;25(13):6217–31. doi: 10.1111/jcmm.16571 (PMC8256345; doi:10.1111/jcmm.16571)
Supplement: Supplementary file 2 — Table S2 [file JCMM-25-6217-s004.xlsx]

## Sheet: Sheet1
Supplemental table 2 common differentially expressed mRNAs in hPDLSCs and hGMSCs
Gene Symbol	Accession Number	Database Source	Biotype	Fold Change in hPDLSCs	p-value in hPDLSCs	Fold Change in hGMSCs	p-value in hGMSCs
PIP	NM_002652	RefSeq	coding	23.3582	4.9e-05	16.874	0.002367
FKBP5	NM_004117	RefSeq	coding	16.6133	4.9e-05	12.1858	7.4e-05
CORIN	NM_006587	RefSeq	coding	8.56904	0.001502	8.805	0.000356
ANKRD1	NM_014391	RefSeq	coding	2.76008	0.001209	4.87033	0.004844
METTL7A	NM_014033	RefSeq	coding	3.9757	4.9e-05	4.51844	0.000123
ABCA6	NM_080284	RefSeq	coding	4.79167	0.000843	4.40218	0.000858
APOD	NM_001647	RefSeq	coding	6.13164	7.3e-05	4.24105	7.4e-05
SAMHD1	NM_015474	RefSeq	coding	5.3268	4.9e-05	3.9289	6.1e-05
TIMP4	NM_003256	RefSeq	coding	3.46834	0.007952	3.88159	0.008045
MAOA	NM_000240	RefSeq	coding	5.09959	0.000171	3.57755	4.9e-05
AIM1	NM_001624	RefSeq	coding	2.92783	0.000171	3.54043	0.003029
GPM6B	NM_001001994	RefSeq	coding	2.74634	0.00011	3.3596	6.1e-05
FRZB	NM_001463	RefSeq	coding	5.95536	4.9e-05	3.29055	6.1e-05
USP53	NM_019050	RefSeq	coding	2.6213	0.009552	3.2852	0.005788
MT1M	NM_176870	RefSeq	coding	2.86709	0.000684	3.09621	0.028561
PROS1	NM_000313	RefSeq	coding	1.79043	0.026898	3.08363	0.008302
TRNP1	NM_001013642	RefSeq	coding	4.11719	0.001454	2.93308	0.001251
GCNT1	NM_001097633	RefSeq	coding	2.62058	0.000513	2.92775	8.6e-05
DIO2	NM_000793	RefSeq	coding	2.40084	0.045075	2.88993	0.000625
IRS2	NM_003749	RefSeq	coding	2.94471	0.00419	2.8334	0.000699
STARD4	NM_139164	RefSeq	coding	2.02884	0.014695	2.80955	0.01788
CD14	NM_001174104	RefSeq	coding	3.44383	0.001783	2.66318	0.014851
PRUNE2	NM_015225	RefSeq	coding	2.00134	0.005546	2.61369	4.9e-05
ITGA10	NM_003637	RefSeq	coding	4.67954	0.000354	2.5484	0.041376
MSMO1	NM_001017369	RefSeq	coding	1.61985	0.02371	2.51439	0.027825
NAV2	NM_001111018	RefSeq	coding	2.8426	0.000147	2.50738	0.007076
PRR5L	NM_001160167	RefSeq	coding	1.9711	4.9e-05	2.45763	0.003029
MT1E	NM_175617	RefSeq	coding	2.30326	0.00364	2.4271	0.021105
AOX1	NM_001159	RefSeq	coding	4.50637	0.000354	2.39981	0.026219
SPRY1	NM_005841	RefSeq	coding	2.90751	4.9e-05	2.39076	7.4e-05
RAB27B	NM_004163	RefSeq	coding	2.36696	0.002125	2.38658	0.001275
WISP1	NM_001204869	RefSeq	coding	2.17284	0.000122	2.36904	0.001766
ALCAM	NM_001243280	RefSeq	coding	2.12366	0.000403	2.36089	0.000699
RGS17	NM_012419	RefSeq	coding	1.89553	0.010652	2.35492	0.000993
DSP	NM_001008844	RefSeq	coding	2.14838	0.003494	2.34687	0.000319
LDLR	NM_000527	RefSeq	coding	1.93468	0.006364	2.34282	0.042419
ANO3	NM_031418	RefSeq	coding	2.27252	0.024712	2.31842	0.037612
HAS2	NM_005328	RefSeq	coding	2.72389	0.00342	2.31803	0.001815
CTSK	NM_000396	RefSeq	coding	1.56792	0.011128	2.31262	0.001177
NR4A3	NM_173199	RefSeq	coding	1.63687	0.004104	2.29393	0.003041
TNFAIP3	NM_006290	RefSeq	coding	1.80022	0.009442	2.2891	0.000405
DIAPH2	NM_006729	RefSeq	coding	1.89932	0.000635	2.27856	0.008094
COL11A1	NM_001190709	RefSeq	coding	2.4465	0.004825	2.27834	0.011613
DUSP1	NM_004417	RefSeq	coding	2.21276	0.000159	2.24041	0.000245
ZNF106	NM_022473	RefSeq	coding	1.5517	0.031161	2.19664	0.019634
ERCC6	NM_000124	RefSeq	coding	2.297	4.9e-05	2.1568	0.000356
IL12RB2	NM_001559	RefSeq	coding	2.63356	0.009894	2.13681	0.012227
FAM107A	NM_001076778	RefSeq	coding	1.97689	0.004117	2.1183	0.014005
ARHGAP18	NM_033515	RefSeq	coding	1.73442	0.029476	2.09519	0.013784
DTNA	NM_032975	RefSeq	coding	1.72921	0.002577	2.09133	8.6e-05
APOB	NM_000384	RefSeq	coding	1.59592	0.008148	2.07928	0.003103
ISM1	NM_080826	RefSeq	coding	2.58618	0.009711	2.04142	0.001263
VIT	NM_001177969	RefSeq	coding	1.94197	0.017089	2.03802	0.010019
MYO1E	NM_004998	RefSeq	coding	1.59768	0.009552	2.03327	0.000282
ADAMTS2	NM_014244	RefSeq	coding	2.10123	0.021377	2.03254	0.000184
CPM	NM_001005502	RefSeq	coding	2.68014	0.003396	2.03229	0.00753
PGM2L1	NM_173582	RefSeq	coding	2.08127	0.00022	2.0278	0.001729
ANPEP	NM_001150	RefSeq	coding	2.2854	0.000147	2.01268	0.000993
C5AR2	NM_018485	RefSeq	coding	1.78805	0.002431	2.00769	0.010387
SPON1	NM_006108	RefSeq	coding	2.98525	0.001099	2.0051	0.038446
NEXN	NM_001172309	RefSeq	coding	1.98446	0.000257	1.98393	0.00634
MAP3K5	NM_005923	RefSeq	coding	1.57309	0.002785	1.97193	0.004415
PHKA1	NM_001122670	RefSeq	coding	2.16966	0.004263	1.95301	0.019143
IL1R1	NM_000877	RefSeq	coding	2.45924	0.004007	1.95197	0.038433
SORT1	NM_001205228	RefSeq	coding	1.84259	0.00011	1.93253	0.013477
SNED1	NM_001080437	RefSeq	coding	1.93985	0.011153	1.90461	0.041119
LEPR	NM_001003679	RefSeq	coding	2.12153	0.004837	1.90125	0.007652
GADD45B	NM_015675	RefSeq	coding	1.9422	0.006169	1.89338	0.015341
LRRC8B	NM_001134476	RefSeq	coding	1.84265	0.009076	1.89234	0.011049
GLUL	NM_001033044	RefSeq	coding	3.32744	0.000476	1.88615	0.000135
MT1H	NM_005951	RefSeq	coding	1.74197	0.029732	1.86885	0.048158
USP13	NM_003940	RefSeq	coding	1.53731	0.031784	1.86465	0.004206
EPS8	NM_004447	RefSeq	coding	1.71333	0.001429	1.85629	7.4e-05
SQRDL	NM_021199	RefSeq	coding	1.52453	0.025469	1.84877	0.001521
DNAJB4	NM_007034	RefSeq	coding	1.79254	0.00513	1.84423	0.005764
SH3PXD2B	NM_001017995	RefSeq	coding	2.05653	0.008258	1.83823	0.005457
TMTC1	NM_001193451	RefSeq	coding	1.87698	0.04698	1.83494	0.00325
IFI44L	NM_006820	RefSeq	coding	1.85613	0.010982	1.82936	0.003458
PRKD1	NM_002742	RefSeq	coding	1.64843	0.000428	1.79904	0.008364
MOXD1	NM_015529	RefSeq	coding	2.75837	0.001674	1.79869	0.004452
NT5DC3	NM_001031701	RefSeq	coding	1.95149	0.004434	1.79371	0.024453
TSPAN5	NM_005723	RefSeq	coding	1.70676	0.000159	1.79257	0.000441
ABHD2	NM_007011	RefSeq	coding	1.66861	0.005729	1.79011	0.010779
INHBB	NM_002193	RefSeq	coding	2.42044	0.000489	1.79005	0.015329
HMGA2	NM_003484	RefSeq	coding	1.58148	0.005204	1.78974	0.011724
KREMEN1	NM_001039570	RefSeq	coding	1.89221	0.000232	1.78793	0.005212
STXBP5	NM_001127715	RefSeq	coding	1.60313	0.00667	1.78309	0.004476
BCL6	NM_001130845	RefSeq	coding	1.50474	0.000147	1.77964	0.004194
ZBTB16	NM_001018011	RefSeq	coding	2.26788	0.001051	1.77492	0.017487
IGFBP2	NM_000597	RefSeq	coding	1.83347	0.001258	1.76318	0.002379
SP110	NM_001185015	RefSeq	coding	1.74973	0.005705	1.76271	0.000503
NRP2	NM_201266	RefSeq	coding	1.7059	0.000147	1.7569	0.003017
CLSPN	NM_001190481	RefSeq	coding	1.57814	0.048092	1.75296	0.038176
MT1G	NM_005950	RefSeq	coding	1.92215	0.01136	1.74343	0.047618
CPPED1	NM_001099455	RefSeq	coding	1.80865	0.004532	1.7229	0.002465
SHC3	NM_016848	RefSeq	coding	1.77124	0.005998	1.70473	0.006083
MYPN	NM_001256267	RefSeq	coding	2.62166	0.000232	1.69704	0.001435
SH3D19	NM_001009555	RefSeq	coding	1.79265	0.000293	1.68188	0.021682
ANGPTL5	NM_178127	RefSeq	coding	1.61132	0.000305	1.68027	0.010706
RASD1	NM_001199989	RefSeq	coding	1.53543	0.00011	1.67729	0.012227
FMNL2	NM_052905	RefSeq	coding	2.05765	0.006621	1.64576	0.027764
ABCA9	NM_080283	RefSeq	coding	1.5597	0.008844	1.63245	0.038114
LPCAT3	NM_005768	RefSeq	coding	1.52611	0.003225	1.63107	0.000773
FBXO32	NM_001242463	RefSeq	coding	1.70262	0.001075	1.61736	0.038924
SPTLC3	NM_018327	RefSeq	coding	1.62552	0.000721	1.60969	0.012239
PTGER4	NM_000958	RefSeq	coding	2.02024	0.002675	1.60688	0.005359
CENPI	NM_006733	RefSeq	coding	1.58362	0.008587	1.6026	0.032817
PCDH9	NM_020403	RefSeq	coding	1.92558	0.00656	1.60074	0.010166
ZFP36	NM_003407	RefSeq	coding	1.68282	0.000379	1.58388	0.035637
PMP22	NM_000304	RefSeq	coding	1.52663	0.004471	1.57965	0.004844
DIAPH1	NM_001079812	RefSeq	coding	1.54341	0.003433	1.57767	0.016592
ARHGEF28	NM_001080479	RefSeq	coding	1.5007	0.005729	1.57723	0.011761
SSH2	NM_033389	RefSeq	coding	1.7729	0.000281	1.56976	0.023006
PRICKLE2	NM_198859	RefSeq	coding	1.68186	0.00022	1.56483	0.020517
PTGER2	NM_000956	RefSeq	coding	2.02491	0.00678	1.55815	0.000478
ARRDC2	NM_001025604	RefSeq	coding	1.78071	0.009785	1.52827	0.003017
COPS8	NM_006710	RefSeq	coding	1.55222	0.00226	1.52775	0.014704
INMT	NM_006774	RefSeq	coding	1.75953	0.004459	1.52126	0.011773
MLKL	NM_001142497	RefSeq	coding	1.64653	0.001148	1.51571	0.003667
CHEK1	NM_001114121	RefSeq	coding	1.57198	0.001307	1.51177	0.010019
PHF15	NM_015288	RefSeq	coding	1.55388	0.000195	1.51106	0.010534
PTK2B	NM_004103	RefSeq	coding	1.81363	0.008441	1.50292	0.027458
DUSP5	NM_004419	RefSeq	coding	1.85555	0.005827	1.50245	0.018922
PRKG1	NM_001098512	RefSeq	coding	-2.05716	0.022195	-1.50818	0.030855
CPE	NM_001873	RefSeq	coding	-1.80493	4.9e-05	-1.51176	0.030867
EDA2R	NM_001199687	RefSeq	coding	-1.63003	0.00772	-1.51545	0.004427
BTG2	NM_006763	RefSeq	coding	-1.5806	0.008685	-1.51897	0.011393
GOT1	NM_002079	RefSeq	coding	-2.60555	0.004251	-1.51908	0.043424
ADRA1D	NM_000678	RefSeq	coding	-1.53487	0.018775	-1.52471	0.000135
LDB2	NM_001130834	RefSeq	coding	-1.56986	0.001075	-1.52811	0.005052
GTPBP2	NM_019096	RefSeq	coding	-1.7016	0.001295	-1.53167	0.000773
MTHFD1L	NM_001242767	RefSeq	coding	-1.90578	0.001368	-1.53414	0.016445
SERPINH1	NM_001207014	RefSeq	coding	-1.74938	0.002162	-1.55359	0.005666
NARS	NM_004539	RefSeq	coding	-1.96306	0.002724	-1.55929	0.030732
IL20RB	NM_144717	RefSeq	coding	-1.61285	0.015538	-1.56492	0.015844
RGMB	NM_001012761	RefSeq	coding	-1.83107	0.004984	-1.57035	0.039255
CBS	NM_001178009	RefSeq	coding	-1.92194	4.9e-05	-1.5705	0.003556
EXT1	NM_000127	RefSeq	coding	-1.69056	0.000159	-1.57481	0.005592
SLC1A4	NM_001193493	RefSeq	coding	-2.28588	0.000147	-1.57587	0.004292
CES2	NM_003869	RefSeq	coding	-1.55551	0.000586	-1.57588	0.006769
ZNF773	NM_198542	RefSeq	coding	-1.84761	0.001832	-1.5862	0.00114
FAM46A	NM_017633	RefSeq	coding	-1.56572	0.000379	-1.60022	0.006696
SLC3A2	NM_001012662	RefSeq	coding	-2.89516	0.001405	-1.60896	0.015955
MEST	NM_001253900	RefSeq	coding	-1.71644	0.000757	-1.61075	0.009038
KLHL5	NM_001007075	RefSeq	coding	-2.05967	0.00011	-1.61444	0.010559
GARS	NM_002047	RefSeq	coding	-1.86608	0.000379	-1.61492	0.008437
KCND3	NM_004980	RefSeq	coding	-1.7776	0.006157	-1.61744	0.02606
TRIB3	NM_021158	RefSeq	coding	-2.12825	0.001783	-1.62308	0.008572
PLA2G4A	NM_024420	RefSeq	coding	-1.91871	0.000977	-1.62379	0.004991
EYA4	NM_004100	RefSeq	coding	-1.84554	0.004715	-1.62624	0.019646
TARS	NM_152295	RefSeq	coding	-2.0813	0.004507	-1.63872	0.027556
HSPA4L	NM_014278	RefSeq	coding	-1.74726	0.001002	-1.63954	0.02254
PRNP	NM_000311	RefSeq	coding	-1.89002	0.000208	-1.6535	0.000699
CTSC	NM_001114173	RefSeq	coding	-1.61611	0.034032	-1.65523	0.008572
SLC6A9	NM_001024845	RefSeq	coding	-2.0855	0.003665	-1.66718	0.00466
EPAS1	NM_001430	RefSeq	coding	-1.67089	0.026178	-1.66933	0.015329
HMOX1	NM_002133	RefSeq	coding	-1.52346	0.012447	-1.6725	0.006929
HSPA9	NM_004134	RefSeq	coding	-2.30056	0.001002	-1.67899	0.025103
HSPA5	NM_005347	RefSeq	coding	-1.5856	0.006755	-1.68339	0.013649
PSG1	NM_006905	RefSeq	coding	-2.44949	0.028779	-1.6891	0.000478
NOVA1	NM_002515	RefSeq	coding	-1.63085	0.031125	-1.70637	0.014606
TNFRSF19	NM_018647	RefSeq	coding	-1.87552	0.008441	-1.70902	0.046919
STAC	NM_003149	RefSeq	coding	-2.01727	0.001576	-1.71256	0.002134
FAIM2	NM_012306	RefSeq	coding	-1.7462	0.00794	-1.71648	0.004366
TRIM16L	NM_001037330	RefSeq	coding	-1.76175	0.001796	-1.71681	0.003667
MOCOS	NM_017947	RefSeq	coding	-1.92063	0.002358	-1.71727	0.000858
HYOU1	NM_001130991	RefSeq	coding	-1.67007	0.000745	-1.73172	0.014324
YARS	NM_003680	RefSeq	coding	-2.49743	0.000965	-1.73419	0.025814
SARS	NM_006513	RefSeq	coding	-2.37664	0.000745	-1.73873	0.00894
ARHGEF2	NM_001162383	RefSeq	coding	-2.38994	0.000195	-1.73971	0.000343
RDH10	NM_172037	RefSeq	coding	1.72379	0.009516	-1.74864	0.025802
SESN2	NM_031459	RefSeq	coding	-2.53325	7.3e-05	-1.74866	0.012386
ALDH1A3	NM_000693	RefSeq	coding	-2.08769	0.002541	-1.7581	0.000687
DCLK2	NM_001040260	RefSeq	coding	-1.81757	0.001515	-1.76268	0.015366
NR1D2	NM_001145425	RefSeq	coding	-1.7868	7.3e-05	-1.76453	0.031051
SYT11	NM_152280	RefSeq	coding	-1.66377	0.001527	-1.7743	0.002477
SH2D4A	NM_001174159	RefSeq	coding	-2.47072	0.00011	-1.7752	0.002673
TRIM16	NM_006470	RefSeq	coding	-1.75001	0.002296	-1.77989	0.006316
TGFB2	NM_001135599	RefSeq	coding	-1.94454	0.012997	-1.78177	0.023398
GPC6	NM_005708	RefSeq	coding	-1.7477	0.006889	-1.78446	0.030756
TUBE1	NM_016262	RefSeq	coding	-2.26888	0.000147	-1.79014	0.017132
NEDD4L	NM_001144968	RefSeq	coding	-1.57137	0.016992	-1.80507	0.025275
PCK2	NM_001018073	RefSeq	coding	-2.21182	4.9e-05	-1.80794	0.001324
FAM171B	NM_177454	RefSeq	coding	-1.76021	0.001136	-1.81142	0.036103
SLC8A1	NM_001112800	RefSeq	coding	-1.50503	0.006963	-1.8129	0.00596
SHMT2	NM_001166356	RefSeq	coding	-2.44634	0.00011	-1.81395	0.013306
P4HA1	NM_000917	RefSeq	coding	-1.91944	0.010139	-1.8141	0.004599
SLC14A1	NM_015865	RefSeq	coding	-1.69479	0.041447	-1.81575	0.017573
CHAC1	NM_001142776	RefSeq	coding	-3.64563	0.000354	-1.81787	0.030732
AJUBA	NM_032876	RefSeq	coding	-1.88174	0.001649	-1.82151	0.000491
C10orf107	NM_173554	RefSeq	coding	-1.71708	0.001209	-1.8283	0.010264
ULBP1	NM_025218	RefSeq	coding	-1.95845	0.010383	-1.83089	0.032387
BCAT1	NM_001178091	RefSeq	coding	-1.74917	0.000965	-1.83542	0.017107
BGN	NM_001711	RefSeq	coding	-1.99323	0.004544	-1.84989	0.032461
C1orf51	NM_144697	RefSeq	coding	-2.19777	0.01307	-1.85859	0.006021
VEGFA	NM_001025366	RefSeq	coding	-1.80522	0.004642	-1.86686	0.000282
LOXL2	NM_002318	RefSeq	coding	-1.82135	0.002052	-1.902	7.4e-05
FST	NM_006350	RefSeq	coding	-2.727	0.002602	-1.90754	0.033945
PRSS12	NM_003619	RefSeq	coding	-1.7227	0.000391	-1.91006	0.001533
EXOSC6	NM_058219	RefSeq	coding	-1.74809	0.003115	-1.92355	0.001042
TNFRSF10B	NM_003842	RefSeq	coding	-1.76545	0.005448	-1.93455	0.007799
SLC7A1	NM_003045	RefSeq	coding	-1.92061	0.000159	-1.94246	0.0026
TCEA1	NM_006756	RefSeq	coding	-2.31754	0.00011	-1.9597	0.005653
PIEZO2	NM_022068	RefSeq	coding	-2.1159	4.9e-05	-1.96115	0.002539
NCKAP5	NM_207363	RefSeq	coding	-1.72051	0.002199	-1.96623	0.009185
LIF	NM_002309	RefSeq	coding	-2.5493	0.003054	-1.96862	0.000405
OSR2	NM_001142462	RefSeq	coding	-1.68451	0.02189	-1.9974	0.017671
NDNF	NM_024574	RefSeq	coding	-1.66593	0.000757	-1.99954	0.024674
XPOT	NM_007235	RefSeq	coding	-2.72402	4.9e-05	-2.00303	0.005433
PER3	NM_016831	RefSeq	coding	-1.8494	0.00055	-2.01647	0.000662
GREM2	NM_022469	RefSeq	coding	-2.45876	0.001796	-2.01839	0.017169
PAPPA-AS1	ENST00000445861	ENSEMBL	coding	-1.95441	0.002125	-2.02259	0.00802
PHF17	NM_199320	RefSeq	coding	-1.54594	0.025823	-2.02312	0.013392
CALB2	NM_001740	RefSeq	coding	-1.71983	0.030062	-2.03644	0.01181
ITGA11	NM_001004439	RefSeq	coding	-2.29809	0.044415	-2.03747	0.007934
PTGS2	NM_000963	RefSeq	coding	-1.85052	0.008233	-2.04244	0.038777
AARS	NM_001605	RefSeq	coding	-2.52679	4.9e-05	-2.05966	0.003544
F2RL2	NM_004101	RefSeq	coding	-2.32379	0.000965	-2.06262	0.001594
SLC1A5	NM_001145144	RefSeq	coding	-2.73579	0.000977	-2.06531	0.001582
CYFIP2	NM_001037332	RefSeq	coding	-1.7056	0.010346	-2.06644	9.8e-05
SAMD5	NM_001030060	RefSeq	coding	-1.7508	0.007158	-2.09936	0.032755
SLC38A1	NM_001077484	RefSeq	coding	-3.14644	0.001112	-2.10035	0.03056
LSAMP	NM_002338	RefSeq	coding	-1.97498	0.026788	-2.10506	0.003679
MARS	NM_004990	RefSeq	coding	-2.79393	0.00044	-2.1376	0.004292
FLRT2	NM_013231	RefSeq	coding	-2.41745	0.00706	-2.14527	0.005678
KCTD16	NM_020768	RefSeq	coding	-2.04479	0.008294	-2.16005	0.003642
DOK6	NM_152721	RefSeq	coding	-1.7837	0.048165	-2.16449	0.002772
PTHLH	NM_002820	RefSeq	coding	-1.73418	0.018848	-2.18144	0.000147
ALDH1L2	NM_001034173	RefSeq	coding	-2.10045	4.9e-05	-2.18149	0.000221
SLC7A11	NM_014331	RefSeq	coding	-3.86036	0.001918	-2.20166	0.028696
ANGPTL2	NM_012098	RefSeq	coding	-2.57917	0.00634	-2.21311	0.008045
MTHFD2	NM_006636	RefSeq	coding	-4.21285	0.000696	-2.2133	0.016838
DDIT3	NM_001195053	RefSeq	coding	-3.98744	0.00011	-2.22331	0.022503
SOX4	NM_003107	RefSeq	coding	-1.95081	0.021426	-2.22923	0.019658
IARS	NM_002161	RefSeq	coding	-2.57483	0.000147	-2.23828	0.003642
ITIH5	NM_001001851	RefSeq	coding	-1.94313	0.044452	-2.26265	0.003041
TIMP3	NM_000362	RefSeq	coding	-1.71915	0.002736	-2.27551	0.022148
CAMK1D	NM_020397	RefSeq	coding	-2.15303	0.006621	-2.27913	0.014679
PLK2	NM_001252226	RefSeq	coding	-2.14823	0.000782	-2.27959	0.019119
IGFBP5	NM_000599	RefSeq	coding	-2.38183	0.014939	-2.29025	0.001803
PHGDH	NM_006623	RefSeq	coding	-3.41089	4.9e-05	-2.3115	0.000944
GUCY1A2	NM_000855	RefSeq	coding	-2.38845	0.00678	-2.32105	0.017806
CACNA2D3	NM_018398	RefSeq	coding	-1.59933	0.026715	-2.34674	0.000245
UGCG	NM_003358	RefSeq	coding	-2.43145	0.00011	-2.36917	0.016764
QSOX1	NM_001004128	RefSeq	coding	-2.88241	7.3e-05	-2.40362	0.003029
RASSF2	NM_014737	RefSeq	coding	-2.24238	0.000147	-2.47582	0.007493
TARSL2	NM_152334	RefSeq	coding	-1.90116	0.000183	-2.47987	0.001472
ADAMTS5	NM_007038	RefSeq	coding	-2.77215	0.000257	-2.50537	0.001361
ALDH3A2	NM_000382	RefSeq	coding	-2.00293	0.022855	-2.53067	0.036054
PAPPA	NM_002581	RefSeq	coding	-2.0703	0.035706	-2.56582	0.002158
ZNF521	NM_015461	RefSeq	coding	-2.06972	0.009003	-2.60666	0.003924
FAM129A	NM_052966	RefSeq	coding	-5.20792	4.9e-05	-2.68356	0.011098
SEMA3A	NM_006080	RefSeq	coding	-2.11172	9.8e-05	-2.69883	0.000441
SLC2A1	NM_006516	RefSeq	coding	-1.96879	0.001417	-2.73338	0.000441
SLITRK6	NM_032229	RefSeq	coding	-3.26059	0.003494	-2.82588	0.005629
PDE1C	NM_001191056	RefSeq	coding	-3.54004	0.000147	-2.84241	0.002171
FER1L6	NM_001039112	RefSeq	coding	-2.152	0.031626	-2.8431	0.01658
WNT5A	NM_001256105	RefSeq	coding	-1.54363	0.0483	-2.8464	0.011
SIPA1L2	NM_020808	RefSeq	coding	-2.54215	0.002932	-2.85081	0.022589
CADM1	NM_001098517	RefSeq	coding	-2.68188	0.002199	-2.86591	0.003973
CDH6	NM_004932	RefSeq	coding	-3.36747	9.8e-05	-2.8769	0.000258
TM4SF20	NM_024795	RefSeq	coding	-3.00917	0.008575	-2.89934	7.4e-05
WARS	NM_004184	RefSeq	coding	-3.73452	4.9e-05	-3.0067	0.001521
SYTL2	NM_001162951	RefSeq	coding	-2.27564	0.00022	-3.05011	7.4e-05
COL15A1	NM_001855	RefSeq	coding	-3.65464	0.000366	-3.26697	0.003164
POSTN	NM_001135934	RefSeq	coding	-4.65577	0.001771	-3.43294	0.020308
SEL1L3	NM_015187	RefSeq	coding	-4.03061	0.000122	-3.50538	0.00661
ITGA8	NM_003638	RefSeq	coding	-2.66137	0.002907	-3.59981	0.012876
ASNS	NM_001178075	RefSeq	coding	-6.41406	9.8e-05	-3.67353	0.005114
VLDLR	NM_001018056	RefSeq	coding	-5.51423	4.9e-05	-3.73504	0.00065
SLC7A5	NM_003486	RefSeq	coding	-8.11006	4.9e-05	-3.87674	0.011785
SEMA3D	NM_152754	RefSeq	coding	-5.21278	9.8e-05	-3.88879	0.002588
SLC16A4	NM_001201546	RefSeq	coding	-2.33932	0.01472	-3.92975	0.017438
PSAT1	NM_058179	RefSeq	coding	-20.4996	4.9e-05	-6.37221	0.00336
TGFBI	NM_000358	RefSeq	coding	-4.51954	0.01191	-7.93879	0.000552
