# Supplementary material for: Analyses of key mRNAs and lncRNAs for different osteo‐differentiation potentials of periodontal ligament stem cell and gingival mesenchymal stem cell
Source: J Cell Mol Med. 2021 May 24;25(13):6217–31. doi: 10.1111/jcmm.16571 (PMC8256345; doi:10.1111/jcmm.16571)
Supplement: Supplementary file 3 — Table S3 [file JCMM-25-6217-s007.xlsx]

## Sheet: Sheet1
Supplemental table 3 specific differentially expressed mRNAs in hPDLSCs
Gene Symbol	Accession Number	Database Source	Biotype	Fold Change	p-value
VCAM1	NM_001078	RefSeq	coding	-7.94748	0.000452
TNFSF18	NM_005092	RefSeq	coding	-4.71833	0.016857
ADAMTS3	NM_014243	RefSeq	coding	-3.37589	0.009675
KRTAP1-5	NM_031957	RefSeq	coding	-2.82819	0.010371
CLDN1	NM_021101	RefSeq	coding	-2.62876	0.004117
SLIT2	NM_004787	RefSeq	coding	-2.4518	0.000147
KIT	NM_000222	RefSeq	coding	-2.40453	0.00011
MSC	NM_005098	RefSeq	coding	-2.29332	4.9e-05
CDH13	NM_001220488	RefSeq	coding	-2.2803	0.000195
SULF2	NM_001161841	RefSeq	coding	-2.2494	0.003665
APOL6	NM_030641	RefSeq	coding	-2.21502	0.005265
CXCL12	NM_000609	RefSeq	coding	-2.21492	0.010188
KRTAP1-1	ENST00000543328	ENSEMBL	coding	-2.14762	0.03606
HMCN1	NM_031935	RefSeq	coding	-2.13036	0.00921
LRRC15	NM_130830	RefSeq	coding	-2.12737	0.001099
ARL4C	NM_005737	RefSeq	coding	-2.09186	0.003982
ADAM12	NM_003474	RefSeq	coding	-2.08036	0.001515
CSTA	NM_005213	RefSeq	coding	-2.054	0.013229
CEBPG	NM_001252296	RefSeq	coding	-2.0356	0.000452
CDH2	NM_001792	RefSeq	coding	-2.03112	0.000855
HSPA13	NM_006948	RefSeq	coding	-1.99901	0.005094
ATF4	NM_182810	RefSeq	coding	-1.99697	0.000684
GDF15	NM_004864	RefSeq	coding	-1.98535	0.000232
OGN	NM_014057	RefSeq	coding	-1.94418	0.006291
CARS	NM_001014437	RefSeq	coding	-1.9437	0.004227
PMAIP1	NM_021127	RefSeq	coding	-1.93499	0.005827
AVPI1	NM_021732	RefSeq	coding	-1.93293	0.006157
NRG1	NM_001160008	RefSeq	coding	-1.91813	0.000916
EPGN	NM_001013442	RefSeq	coding	-1.91235	0.007341
GRPEL2	NM_152407	RefSeq	coding	-1.89626	0.003237
TNFAIP6	NM_007115	RefSeq	coding	-1.88679	0.002162
HERPUD1	NM_001010990	RefSeq	coding	-1.86792	4.9e-05
SLC47A1	NM_018242	RefSeq	coding	-1.8598	0.026007
SERPINE2	NM_001136528	RefSeq	coding	-1.85852	0.006951
NGF	NM_002506	RefSeq	coding	-1.85346	0.000171
EIF2S2	NM_003908	RefSeq	coding	-1.85342	0.010591
ADAMTS6	NM_197941	RefSeq	coding	-1.82887	0.00441
ANKRD29	NM_173505	RefSeq	coding	-1.82155	0.002602
AKAP6	NM_004274	RefSeq	coding	-1.82069	0.000232
XAF1	NM_017523	RefSeq	coding	-1.81633	0.002199
GALNT16	NM_001168368	RefSeq	coding	-1.8065	0.00116
COLEC12	NM_130386	RefSeq	coding	-1.78547	0.005949
NUPR1	NM_001042483	RefSeq	coding	-1.77233	0.000782
PLAU	NM_001145031	RefSeq	coding	-1.77229	0.01869
DRAM1	NM_018370	RefSeq	coding	-1.76478	0.003762
SLC22A15	NM_018420	RefSeq	coding	-1.75973	0.00182
ALPK2	NM_052947	RefSeq	coding	-1.75835	0.002162
RSL24D1	NM_016304	RefSeq	coding	-1.75661	0.011763
CTH	NM_001190463	RefSeq	coding	-1.74648	0.021707
BDKRB1	NM_000710	RefSeq	coding	-1.73263	0.000684
EPRS	NM_004446	RefSeq	coding	-1.73149	0.005228
RAB32	NM_006834	RefSeq	coding	-1.71647	0.018189
FLT1	NM_001160031	RefSeq	coding	-1.7116	0.005326
LRP12	NM_001135703	RefSeq	coding	-1.70883	0.000147
MKX	NM_001242702	RefSeq	coding	-1.70531	0.019313
TIGD2	NM_145715	RefSeq	coding	-1.69566	0.002822
DDIT4	NM_019058	RefSeq	coding	-1.69244	0.001845
PAPPA2	NM_020318	RefSeq	coding	-1.69216	0.015489
ENPP2	NM_001040092	RefSeq	coding	-1.67901	0.009785
COX8A	NM_004074	RefSeq	coding	-1.67343	0.013608
AGA	NM_000027	RefSeq	coding	-1.67125	0.009259
SCN9A	NM_002977	RefSeq	coding	-1.66694	0.000366
MSTN	NM_005259	RefSeq	coding	-1.66169	0.005753
HIST1H4H	NM_003543	RefSeq	coding	-1.65224	0.014732
FOXD1	NM_004472	RefSeq	coding	-1.64612	0.014414
ME1	NM_002395	RefSeq	coding	-1.64605	0.001466
KCTD15	NM_001129994	RefSeq	coding	-1.64472	0.006389
RPS5	NM_001009	RefSeq	coding	-1.64455	0.047115
RALGPS2	NM_152663	RefSeq	coding	-1.64229	0.002125
IFRD1	NM_001007245	RefSeq	coding	-1.6414	0.001832
GRIA3	NM_000828	RefSeq	coding	-1.64013	0.000855
FAT1	NM_005245	RefSeq	coding	-1.62988	0.00954
XBP1	NM_001079539	RefSeq	coding	-1.62593	0.007464
LONP1	NM_004793	RefSeq	coding	-1.61922	0.000183
TALDO1	NM_006755	RefSeq	coding	-1.6161	0.01511
ARHGAP42	NM_152432	RefSeq	coding	-1.61061	0.002125
ALDH2	NM_000690	RefSeq	coding	-1.60708	0.019703
IFI30	NM_006332	RefSeq	coding	-1.60643	0.042167
AKR1C1	NM_001353	RefSeq	coding	-1.60183	0.01715
PYROXD1	NM_024854	RefSeq	coding	-1.60019	0.005448
CD44	NM_001001391	RefSeq	coding	-1.5993	0.002382
PDCD1LG2	NM_025239	RefSeq	coding	-1.59385	0.017444
VASN	NM_138440	RefSeq	coding	-1.58744	0.000489
PGD	NM_002631	RefSeq	coding	-1.58718	0.017358
EIF1B	NM_005875	RefSeq	coding	-1.58673	0.013278
TP53	NM_000546	RefSeq	coding	-1.58319	0.005094
C15orf65	NM_001198784	RefSeq	coding	-1.58223	0.002981
P4HA2	NM_001017973	RefSeq	coding	-1.57912	0.001661
C5orf28	NM_022483	RefSeq	coding	-1.57521	0.010676
FOPNL	NM_144600	RefSeq	coding	-1.57513	0.04483
MFAP4	NM_001198695	RefSeq	coding	-1.56661	0.011311
EPHB2	NM_004442	RefSeq	coding	-1.56093	0.010285
NINJ1	NM_004148	RefSeq	coding	-1.56081	0.005106
BDKRB2	NM_000623	RefSeq	coding	-1.55856	0.003029
E2F7	NM_203394	RefSeq	coding	-1.55291	0.006486
EIF5	NM_001969	RefSeq	coding	-1.54821	0.000195
LARS	NM_020117	RefSeq	coding	-1.54635	0.02051
ELFN1	NM_001128636	RefSeq	coding	-1.54549	0.00116
PSPH	NM_004577	RefSeq	coding	-1.5405	0.00342
TLR3	NM_003265	RefSeq	coding	-1.53919	0.033739
UNC5B	NM_001244889	RefSeq	coding	-1.53827	0.033421
SLFN5	NM_144975	RefSeq	coding	-1.53508	0.003494
LAYN	NM_178834	RefSeq	coding	-1.53397	0.043609
MKNK2	NM_017572	RefSeq	coding	-1.53248	0.004263
FAM155A	NM_001080396	RefSeq	coding	-1.53222	0.021707
LHX8	NM_001001933	RefSeq	coding	-1.53201	0.005082
ZNF419	NM_001098491	RefSeq	coding	-1.52647	0.001796
UHRF1BP1	NM_017754	RefSeq	coding	-1.52473	0.000452
GALM	NM_138801	RefSeq	coding	-1.52331	4.9e-05
MAB21L1	NM_005584	RefSeq	coding	-1.52297	0.000941
NGRN	NM_001033088	RefSeq	coding	-1.52128	0.014121
RNF41	NM_001242826	RefSeq	coding	-1.51721	0.003029
LPCAT2	NM_017839	RefSeq	coding	-1.51704	0.007134
AIMP2	NM_006303	RefSeq	coding	-1.51491	0.032982
DHRS3	NM_004753	RefSeq	coding	-1.5149	0.000147
UCHL1	NM_004181	RefSeq	coding	-1.51484	0.000867
LGALS3BP	NM_005567	RefSeq	coding	-1.51416	0.028767
MGARP	NM_032623	RefSeq	coding	-1.51326	0.001466
SLC31A1	NM_001859	RefSeq	coding	-1.51307	0.000623
HAX1	NM_001018837	RefSeq	coding	-1.51256	0.017468
LEPRE1	NM_001146289	RefSeq	coding	-1.51205	0.001515
TLK1	NM_012290	RefSeq	coding	-1.50822	0.000867
GCLM	NM_002061	RefSeq	coding	-1.50778	0.003787
PTK7	NM_002821	RefSeq	coding	-1.50486	0.00772
NR3C1	NM_001018077	RefSeq	coding	-1.50373	0.000293
NPTX1	NM_002522	RefSeq	coding	-1.50299	0.003262
C16orf45	NM_033201	RefSeq	coding	-1.50241	0.001515
UGGT2	NM_020121	RefSeq	coding	-1.50228	0.002162
CNTNAP1	NM_003632	RefSeq	coding	-1.50215	0.001832
GRPR	NM_005314	RefSeq	coding	-1.50117	0.049485
OLFML2A	NM_182487	RefSeq	coding	1.50325	0.00557
LRCH2	NM_001243963	RefSeq	coding	1.50396	0.004886
ANKRD35	NM_144698	RefSeq	coding	1.50714	0.003078
LTBP1	NM_000627	RefSeq	coding	1.50747	0.013657
ANG	NM_001145	RefSeq	coding	1.51462	0.01213
TSC22D3	NM_001015881	RefSeq	coding	1.51481	0.000183
GPR89C	NM_001097616	RefSeq	coding	1.51799	0.010798
NCOA3	NM_006534	RefSeq	coding	1.52679	0.006743
LIPH	NM_139248	RefSeq	coding	1.52754	0.015733
ELK3	NM_005230	RefSeq	coding	1.52999	0.000428
ITGA5	NM_002205	RefSeq	coding	1.53076	0.002296
KIF11	NM_004523	RefSeq	coding	1.5311	0.021047
KCNK6	NM_004823	RefSeq	coding	1.53438	0.003433
FOXC2	NM_005251	RefSeq	coding	1.5352	0.00331
TMEM100	NM_001099640	RefSeq	coding	1.5412	0.034802
GPR89C	NM_001097616	RefSeq	coding	1.54272	0.010896
OPN3	NM_014322	RefSeq	coding	1.54902	0.000941
B3GNT5	NM_032047	RefSeq	coding	1.55021	0.000366
PTPLAD2	NM_001010915	RefSeq	coding	1.55052	0.00882
SLC1A1	NM_004170	RefSeq	coding	1.55158	0.007806
SMIM10	NM_001163438	RefSeq	coding	1.5553	0.026703
ESCO2	NM_001017420	RefSeq	coding	1.55557	0.012167
RPS6KA2	NM_001006932	RefSeq	coding	1.566	0.000647
FBN2	NM_001999	RefSeq	coding	1.56794	0.011544
AKAP13	NM_144767	RefSeq	coding	1.56831	0.001234
ANGPTL4	NM_139314	RefSeq	coding	1.56903	0.01544
KLF9	NM_001206	RefSeq	coding	1.57039	0.003506
PUS7L	NM_001098614	RefSeq	coding	1.57217	0.002822
MT1B	NM_005947	RefSeq	coding	1.57897	0.021524
AUTS2	NM_001127231	RefSeq	coding	1.58096	0.047188
COMP	NM_000095	RefSeq	coding	1.58674	0.005106
LIX1L	NM_153713	RefSeq	coding	1.58685	0.011446
INS	NM_000207	RefSeq	coding	1.58801	0.006279
CMKLR1	ENST00000397688	ENSEMBL	coding	1.58916	0.037697
ALPL	NM_000478	RefSeq	coding	1.59102	0.019984
WSCD1	NM_015253	RefSeq	coding	1.59167	0.007659
COL8A1	NM_001850	RefSeq	coding	1.60141	0.010847
GPR89A	NM_001097612	RefSeq	coding	1.60539	0.010114
COX11	NM_001162861	RefSeq	coding	1.60552	0.020864
NFIL3	NM_005384	RefSeq	coding	1.60715	0.003139
PALLD	NM_016081	RefSeq	coding	1.61143	0.025701
ZHX3	NM_015035	RefSeq	coding	1.61228	0.000183
TPX2	NM_012112	RefSeq	coding	1.6151	0.003213
ZFP36L2	NM_006887	RefSeq	coding	1.62086	0.000134
ANLN	NM_018685	RefSeq	coding	1.62478	0.040799
NFXL1	NM_152995	RefSeq	coding	1.62494	0.008465
SERPING1	NM_000062	RefSeq	coding	1.62774	0.000611
FBLN1	NM_001996	RefSeq	coding	1.6278	0.018861
NFIA	NM_001134673	RefSeq	coding	1.6278	0.003787
PER1	NM_002616	RefSeq	coding	1.62935	8.6e-05
GPSM2	NM_013296	RefSeq	coding	1.63042	0.005546
PIK3R1	NM_001242466	RefSeq	coding	1.63101	0.000391
PLXNA2	NM_025179	RefSeq	coding	1.63251	0.002028
RNF157	NM_052916	RefSeq	coding	1.63264	0.020278
CRISPLD2	NM_031476	RefSeq	coding	1.63368	0.0483
FMO3	NM_001002294	RefSeq	coding	1.63452	0.00011
C18orf54	NM_173529	RefSeq	coding	1.64203	0.004691
TANC2	NM_025185	RefSeq	coding	1.66612	0.00513
COL10A1	NM_000493	RefSeq	coding	1.67343	0.001466
ADH1A	NM_000667	RefSeq	coding	1.67345	0.023734
NOTCH2	NM_001200001	RefSeq	coding	1.67557	0.00524
PTGFR	NM_000959	RefSeq	coding	1.70054	0.007085
COL3A1	NM_000090	RefSeq	coding	1.70507	0.028596
MMP19	NM_002429	RefSeq	coding	1.71046	0.00601
EPHA4	NM_004438	RefSeq	coding	1.71742	0.016662
ANKH	NM_054027	RefSeq	coding	1.71834	0.03689
SEC14L2	NM_001204204	RefSeq	coding	1.72091	0.000318
TGFBR2	NM_001024847	RefSeq	coding	1.72988	0.000244
PDE7B	NM_018945	RefSeq	coding	1.755	0.000647
NEGR1	NM_173808	RefSeq	coding	1.75544	0.00022
HIP1	NM_001243198	RefSeq	coding	1.76283	0.005753
STXBP4	NM_178509	RefSeq	coding	1.8014	0.001515
HIPK2	NM_001113239	RefSeq	coding	1.81624	0.002577
ABCA13	NM_152701	RefSeq	coding	1.82789	0.004104
IRAK3	NM_001142523	RefSeq	coding	1.8559	0.00441
ABCA8	NM_007168	RefSeq	coding	1.86167	0.010371
ADARB1	NM_015833	RefSeq	coding	1.86619	0.007134
BMP6	NM_001718	RefSeq	coding	1.86694	0.003225
MKI67	NM_001145966	RefSeq	coding	1.87948	0.000489
KCNIP3	NM_001034914	RefSeq	coding	1.90925	0.002113
TRPA1	NM_007332	RefSeq	coding	1.91081	0.024956
ADH1C	NM_000669	RefSeq	coding	1.95124	0.003457
DPT	NM_001937	RefSeq	coding	1.96961	0.001075
APOL2	NM_030882	RefSeq	coding	2.00696	0.006657
INSC	NM_001031853	RefSeq	coding	2.01089	0.000623
TMEM150C	NM_001080506	RefSeq	coding	2.15452	0.017676
GPX3	NM_002084	RefSeq	coding	2.1694	0.002162
RANBP3L	NM_001161429	RefSeq	coding	2.18463	0.03303
SLC44A1	NM_080546	RefSeq	coding	2.19415	0.001258
CFH	NM_000186	RefSeq	coding	2.20129	0.000318
RGS4	NM_001102445	RefSeq	coding	2.31222	0.035791
STC1	NM_003155	RefSeq	coding	4.41496	0.001136
ADH1B	NM_000668	RefSeq	coding	7.39927	0.005998
