# Supplementary material for: Analyses of key mRNAs and lncRNAs for different osteo‐differentiation potentials of periodontal ligament stem cell and gingival mesenchymal stem cell
Source: J Cell Mol Med. 2021 May 24;25(13):6217–31. doi: 10.1111/jcmm.16571 (PMC8256345; doi:10.1111/jcmm.16571)
Supplement: Supplementary file 4 — Table S4 [file JCMM-25-6217-s013.xlsx]

## Sheet: Sheet1
Supplemental table 4 specific differentially expressed mRNAs in hGMSCs
Gene Symbol	Accession Number	Database Source	Biotype	Fold Change	p-value
FNDC1	NM_032532	RefSeq	coding	-6.73161	0.016727
CXCL14	NM_004887	RefSeq	coding	-2.44152	7.4e-05
BMP4	NM_001202	RefSeq	coding	-2.39276	0.031934
TFPI2	NM_006528	RefSeq	coding	-2.18985	0.03316
GBP5	NM_001134486	RefSeq	coding	-2.15151	6.1e-05
LAMP5	NM_001199897	RefSeq	coding	-2.14796	0.021032
PSG5	NM_001130014	RefSeq	coding	-2.12759	0.011417
INA	NM_032727	RefSeq	coding	-2.10544	0.008082
PLCB1	NM_015192	RefSeq	coding	-2.09661	0.001496
MXRA5	NM_015419	RefSeq	coding	-1.94398	0.04329
LPPR4	NM_001166252	RefSeq	coding	-1.93483	0.000944
ADRA2A	NM_000681	RefSeq	coding	-1.91797	0.009835
FOXF2	NM_001452	RefSeq	coding	-1.86718	0.011393
EPHA5	NM_004439	RefSeq	coding	-1.85853	0.015329
CNTNAP2	NM_014141	RefSeq	coding	-1.83227	0.003017
CDRT1	NM_006382	RefSeq	coding	-1.83107	0.008805
LBH	NM_030915	RefSeq	coding	-1.81808	0.008449
RAB38	NM_022337	RefSeq	coding	-1.81286	0.003532
ARRDC3	NM_020801	RefSeq	coding	-1.79301	0.026158
MCTP2	NM_001159643	RefSeq	coding	-1.77316	0.003667
TBX3	NM_005996	RefSeq	coding	-1.76594	0.005138
CTTNBP2	NM_033427	RefSeq	coding	-1.76153	8.6e-05
CASK	NM_001126054	RefSeq	coding	-1.75201	0.00103
JMY	NM_152405	RefSeq	coding	-1.74464	0.007505
PRKCE	NM_005400	RefSeq	coding	-1.73731	0.019597
SPOCK1	NM_004598	RefSeq	coding	-1.73508	0.047067
FBXW10	NM_031456	RefSeq	coding	-1.71396	0.014924
GPR64	NM_001079858	RefSeq	coding	-1.71317	0.042689
OR4F15	NM_001001674	RefSeq	coding	-1.70854	0.01333
PCDHB14	NM_018934	RefSeq	coding	-1.69463	0.027825
RHOBTB1	NM_001242359	RefSeq	coding	-1.67729	0.000613
OLR1	NM_001172632	RefSeq	coding	-1.67284	0.000907
SEMA6D	NM_153618	RefSeq	coding	-1.66163	0.011098
CREB3L1	NM_052854	RefSeq	coding	-1.66118	0.024208
AFF3	NM_001025108	RefSeq	coding	-1.65657	0.005543
PFKFB3	NM_001145443	RefSeq	coding	-1.65441	0.01902
PCDHGB2	BC101805	GenBank	coding	-1.64806	0.00802
GPCPD1	NM_019593	RefSeq	coding	-1.64695	0.045926
TGFBR1	NM_001130916	RefSeq	coding	-1.6403	0.003348
PITPNC1	NM_012417	RefSeq	coding	-1.63801	0.048281
KIAA1549	NM_001164665	RefSeq	coding	-1.63627	0.002036
TCF7L2	NM_001146274	RefSeq	coding	-1.63378	0.039157
CSRP2	NM_001321	RefSeq	coding	-1.62856	0.026832
GABARAPL1	NM_031412	RefSeq	coding	-1.62669	8.6e-05
FOXF1	NM_001451	RefSeq	coding	-1.62154	0.003409
FAM91A1	NM_144963	RefSeq	coding	-1.6143	0.004059
HGF	NM_000601	RefSeq	coding	-1.61403	0.018297
PTPRM	NM_001105244	RefSeq	coding	-1.61115	0.001839
PPP1R3C	NM_005398	RefSeq	coding	-1.60545	0.009946
MAP1A	NM_002373	RefSeq	coding	-1.59212	0.007836
FRY	NM_023037	RefSeq	coding	-1.59188	0.000491
FARP1	NM_001001715	RefSeq	coding	-1.59118	0.002649
THBS2	NM_003247	RefSeq	coding	-1.5874	0.036312
ABCA1	NM_005502	RefSeq	coding	-1.58459	0.000552
ITGB8	NM_002214	RefSeq	coding	-1.56999	0.000699
GLT8D2	NM_031302	RefSeq	coding	-1.56811	0.030732
LRP6	NM_002336	RefSeq	coding	-1.56393	0.012239
GFRA1	NM_001145453	RefSeq	coding	-1.55465	0.008327
TMEM133	NM_032021	RefSeq	coding	-1.55208	0.034681
ADCY9	NM_001116	RefSeq	coding	-1.55173	0.000957
LTBP4	NM_001042544	RefSeq	coding	-1.54921	0.007689
BDNF	NM_001143805	RefSeq	coding	-1.5447	0.001815
GPT2	NM_001142466	RefSeq	coding	-1.53416	0.001128
ABHD4	NM_022060	RefSeq	coding	-1.53281	0.007076
ADAMTS9	NM_182920	RefSeq	coding	-1.5291	0.012864
MAP2K6	NM_002758	RefSeq	coding	-1.52468	0.000123
LRIG1	NM_015541	RefSeq	coding	-1.52409	0.000822
FGF2	NM_002006	RefSeq	coding	-1.51622	0.018039
PTPRS	NM_130854	RefSeq	coding	-1.51405	0.046711
FAM69A	NM_001006605	RefSeq	coding	-1.51396	0.042137
CPXM2	NM_198148	RefSeq	coding	-1.51351	0.006892
LDB1	NM_001113407	RefSeq	coding	-1.50945	0.048367
PCDHGB5	BC093877	GenBank	coding	-1.50761	0.007787
PDE3A	NM_000921	RefSeq	coding	-1.50735	0.010387
ANTXR2	NM_001145794	RefSeq	coding	-1.50575	0.00997
SETBP1	NM_015559	RefSeq	coding	-1.50317	0.012656
HS3ST3B1	NM_006041	RefSeq	coding	-1.50168	0.02991
SLC39A6	NM_001099406	RefSeq	coding	-1.50039	0.002465
TNFRSF10B	NM_003842	RefSeq	coding	-1.50037	0.002318
C7orf10	NM_001193311	RefSeq	coding	1.50112	0.014924
ITGB5	NM_002213	RefSeq	coding	1.5018	0.003532
CCDC88A	NM_001135597	RefSeq	coding	1.50381	0.026808
MGST1	NM_020300	RefSeq	coding	1.50425	0.004427
ARMC8	NM_014154	RefSeq	coding	1.50534	0.01593
NANOS1	NM_199461	RefSeq	coding	1.50748	0.002048
HIST1H4D	NM_003539	RefSeq	coding	1.50843	0.015587
RECQL	NM_002907	RefSeq	coding	1.50981	0.036925
TACC1	NM_006283	RefSeq	coding	1.51232	0.008891
DNAJC6	NM_014787	RefSeq	coding	1.51427	0.019854
SLC11A2	NM_001174125	RefSeq	coding	1.51484	0.022663
APPL2	NM_001251904	RefSeq	coding	1.51526	0.007861
HSD17B7	NM_016371	RefSeq	coding	1.51678	0.035919
LRRK2	NM_198578	RefSeq	coding	1.52562	0.000907
FADS2	NM_004265	RefSeq	coding	1.52806	0.041413
DCBLD1	NM_173674	RefSeq	coding	1.5309	0.011626
TUBB2A	NM_001069	RefSeq	coding	1.53097	0.005003
UBASH3B	NM_032873	RefSeq	coding	1.53107	0.003716
FAM63B	NM_001040450	RefSeq	coding	1.5313	0.005433
LEP	NM_000230	RefSeq	coding	1.53258	0.041524
FLVCR2	NM_001195283	RefSeq	coding	1.53346	0.026697
DIEXF	NM_014388	RefSeq	coding	1.53591	0.032461
OAS2	NM_001032731	RefSeq	coding	1.53985	0.02395
MAN1A1	NM_005907	RefSeq	coding	1.54165	0.025863
OGDH	NM_001003941	RefSeq	coding	1.54833	0.003127
PTGIS	NM_000961	RefSeq	coding	1.54926	0.010264
EOGT	NM_173654	RefSeq	coding	1.55095	0.01013
DOCK10	NM_014689	RefSeq	coding	1.55596	0.025054
SLK	NM_014720	RefSeq	coding	1.56336	0.007088
DDAH1	NM_001134445	RefSeq	coding	1.56741	0.047079
TCF19	NM_001077511	RefSeq	coding	1.57462	0.016543
ABI3BP	NM_015429	RefSeq	coding	1.57578	0.021117
EMP1	NM_001423	RefSeq	coding	1.57658	0.035061
IDI1	NM_004508	RefSeq	coding	1.58304	0.03679
BRCA2	NM_000059	RefSeq	coding	1.58407	0.049127
STAMBPL1	NM_020799	RefSeq	coding	1.5851	0.023398
ENAH	NM_001008493	RefSeq	coding	1.58627	0.040776
STEAP4	NM_001205315	RefSeq	coding	1.58739	0.008216
PPARG	NM_005037	RefSeq	coding	1.5923	0.009234
OGFRL1	NM_024576	RefSeq	coding	1.59251	0.010363
SEMA3C	NM_006379	RefSeq	coding	1.59419	0.037256
GPD2	NM_000408	RefSeq	coding	1.59759	0.026918
KIAA1199	NM_018689	RefSeq	coding	1.61069	0.026035
OLFML2B	NM_015441	RefSeq	coding	1.61265	0.001361
CLTCL1	NM_001835	RefSeq	coding	1.61624	0.010412
GLDN	NM_181789	RefSeq	coding	1.61717	0.038997
ICAM1	NM_000201	RefSeq	coding	1.61855	0.030339
FGD4	NM_139241	RefSeq	coding	1.62179	0.002367
AHR	NM_001621	RefSeq	coding	1.62292	0.039108
STX11	NM_003764	RefSeq	coding	1.624	0.048428
MMAB	NM_052845	RefSeq	coding	1.62693	0.038556
DHCR24	NM_014762	RefSeq	coding	1.62882	0.001766
WDFY2	NM_052950	RefSeq	coding	1.63163	0.032964
CPNE7	NM_014427	RefSeq	coding	1.63529	0.026967
NEDD4	NM_006154	RefSeq	coding	1.65503	0.036692
C14orf1	NM_007176	RefSeq	coding	1.66029	0.017953
PRELP	NM_002725	RefSeq	coding	1.67149	0.000392
MELK	NM_014791	RefSeq	coding	1.67169	0.025508
C12orf75	NM_001145199	RefSeq	coding	1.67213	0.038997
NPC2	NM_006432	RefSeq	coding	1.67576	0.035429
RBBP8	NM_002894	RefSeq	coding	1.67786	0.02617
LSS	NM_001145437	RefSeq	coding	1.68276	0.002673
SRGN	NM_002727	RefSeq	coding	1.68293	0.003017
RFX8	NM_001145664	RefSeq	coding	1.69594	0.009823
TRAK2	NM_015049	RefSeq	coding	1.70814	0.023607
LAMA1	NM_005559	RefSeq	coding	1.71179	0.00222
PPFIA2	NM_001220473	RefSeq	coding	1.71562	0.032682
RNF144B	NM_182757	RefSeq	coding	1.71979	0.024024
SGK1	NM_001143676	RefSeq	coding	1.72527	0.048232
SLC43A3	NM_014096	RefSeq	coding	1.72655	0.027384
KLF6	NM_001160124	RefSeq	coding	1.72879	0.008695
SQLE	NM_003129	RefSeq	coding	1.74223	0.038679
RNF115	NM_014455	RefSeq	coding	1.7506	0.005653
CTHRC1	NM_001256099	RefSeq	coding	1.75732	0.011761
DUSP6	NM_001946	RefSeq	coding	1.77845	0.004746
NNMT	NM_006169	RefSeq	coding	1.78192	0.001018
GALNT3	NM_004482	RefSeq	coding	1.82309	0.028328
ARHGAP24	NM_001025616	RefSeq	coding	1.84816	0.007824
TMEM14E	NM_001123228	RefSeq	coding	1.85696	0.024944
BRIP1	NM_032043	RefSeq	coding	1.87026	0.046907
ABL2	NM_001136001	RefSeq	coding	1.91679	0.010436
ETV1	NM_001163147	RefSeq	coding	1.94289	0.009982
CCDC102B	NM_001093729	RefSeq	coding	1.94819	0.009688
CA12	NM_001218	RefSeq	coding	1.95737	0.011356
GAS6	NM_000820	RefSeq	coding	2.00659	0.00244
FAM180A	NM_205855	RefSeq	coding	2.04462	0.009627
SERPINE1	NM_000602	RefSeq	coding	2.07553	0.022356
DPYD	NM_000110	RefSeq	coding	2.23815	0.01024
MT1X	NM_005952	RefSeq	coding	2.24977	0.025213
ACAT2	NM_005891	RefSeq	coding	2.31953	0.027176
MT2A	NM_005953	RefSeq	coding	2.53545	0.013931
BIRC3	NM_001165	RefSeq	coding	2.53634	0.032669
HMGCS1	NM_001098272	RefSeq	coding	2.57277	0.034791
TRPC6	NM_004621	RefSeq	coding	2.61806	0.014324
FRAS1	NM_001166133	RefSeq	coding	2.67076	0.000895
CYP7B1	NM_004820	RefSeq	coding	3.67848	0.028623
DKK1	NM_012242	RefSeq	coding	4.99085	0.000907
SLC7A2	NM_001008539	RefSeq	coding	5.02627	0.037146
