# Supplementary material for: Analyses of key mRNAs and lncRNAs for different osteo‐differentiation potentials of periodontal ligament stem cell and gingival mesenchymal stem cell
Source: J Cell Mol Med. 2021 May 24;25(13):6217–31. doi: 10.1111/jcmm.16571 (PMC8256345; doi:10.1111/jcmm.16571)
Supplement: Supplementary file 5 — Table S5 [file JCMM-25-6217-s003.xlsx]

## Sheet: Sheet1
Supplemental table 5 common differentially expressed lncRNAs in hPDLSCs and hGMSCs
Gene Symbol	Accession Number	Database Source	Biotype	Fold Change in hPDLSCs	p-value in hPDLSCs	Fold Change in hGMSCs	p-value in hGMSCs
	TCONS_00016019-XLOC_007414	Rinn lincRNA	noncoding	5.20919	5.6e-05	6.27486	2.5e-05
	n342706	NONCODE	noncoding	4.02607	0.00854	3.19116	0.016985
MT1L	NR_001447	RefSeq	noncoding	3.36216	5.6e-05	2.70589	0.013916
	n339249	NONCODE	noncoding	3.22451	0.017683	4.24427	0.000108
	n335016	NONCODE	noncoding	3.16137	0.035937	2.60943	0.001557
	n338758	NONCODE	noncoding	3.16101	0.002587	2.68636	0.000532
	n341703	NONCODE	noncoding	3.12739	0.000473	4.04382	3.2e-05
	n341454	NONCODE	noncoding	3.03766	0.012918	5.15035	0.019605
	ENST00000533992	ENSEMBL	noncoding	3.01664	0.005156	4.17532	3.2e-05
	n407959	NONCODE	noncoding	2.97217	0.010343	1.86449	0.004164
	n342483	NONCODE	noncoding	2.91663	0.000249	2.4062	0.016979
	n335188	NONCODE	noncoding	2.77255	0.008608	2.0273	0.006676
	n384785	NONCODE	noncoding	2.61527	0.001088	2.68611	3.8e-05
MT1JP	NR_036677	RefSeq	noncoding	2.58126	0.000684	2.99312	0.006676
	TCONS_00026334-XLOC_012681	Rinn lincRNA	noncoding	2.56323	0.000361	2.97395	0.00031
	n339275	NONCODE	noncoding	2.51551	0.001878	1.54908	0.00224
	n382996	NONCODE	noncoding	2.39499	0.001312	3.12317	0.004607
	n335735	NONCODE	noncoding	2.31535	0.002706	4.41249	0.000152
	n410694	NONCODE	noncoding	2.2772	0.000871	2.53904	0.000373
	n341954	NONCODE	noncoding	2.09117	0.003533	1.87429	0.004518
	n335470	NONCODE	noncoding	2.09038	0.004304	2.59214	2.5e-05
	n338693	NONCODE	noncoding	2.07777	0.015164	2.78501	0.003069
	ENST00000415479	ENSEMBL	noncoding	2.06076	0.000541	1.80358	0.020118
MT1CP	ENST00000379816	ENSEMBL	noncoding	2.04784	0.018398	2.70769	0.017985
	TCONS_l2_00019378-XLOC_l2_010268	Broad TUCP	noncoding	1.9961	0.001487	3.50267	0.000778
	n341339	NONCODE	noncoding	1.98084	0.013192	1.51051	0.036344
	n339105	NONCODE	noncoding	1.97851	0.00171	1.87523	3.8e-05
	n335265	NONCODE	noncoding	1.95451	0.002202	1.93649	0.013656
OTTHUMG00000151782	OTTHUMT00000323903	Havana transcript	noncoding	1.94884	0.045528	2.50649	0.003322
	n334130	NONCODE	noncoding	1.9431	0.045279	1.95219	0.000361
	n340631	NONCODE	noncoding	1.90284	0.002177	2.04017	0.000348
	n341129	NONCODE	noncoding	1.88601	4.4e-05	2.3984	0.000747
	n340549	NONCODE	noncoding	1.85052	0.001343	2.09767	0.000139
	n334497	NONCODE	noncoding	1.84681	0.023417	2.43172	0.008486
	n407954	NONCODE	noncoding	1.83202	4.4e-05	1.57066	0.005455
	TCONS_00018416-XLOC_008700	Rinn lincRNA	noncoding	1.81217	0.003775	2.91859	0.000247
LINC00578	ENST00000439009	ENSEMBL	noncoding	1.80542	0.013764	1.82131	0.009784
	TCONS_l2_00019376-XLOC_l2_010266	Broad TUCP	noncoding	1.79343	0.018286	3.32991	0.005088
	n336794	NONCODE	noncoding	1.78966	0.005846	1.68932	0.02425
	n337861	NONCODE	noncoding	1.78044	0.004752	1.78205	0.003474
NAV2-IT1	ENST00000528204	ENSEMBL	noncoding	1.77493	0.00724	1.65664	0.000797
	n342928	NONCODE	noncoding	1.77221	0.004733	2.85891	0.007391
	n342369	NONCODE	noncoding	1.76834	0.011948	2.02364	0.029079
	n337984	NONCODE	noncoding	1.75995	0.022136	1.53993	0.03285
	n332637	NONCODE	noncoding	1.7459	0.000678	2.59386	0.005885
	ENST00000458745	ENSEMBL	noncoding	1.74095	0.047867	1.68339	0.000278
	n340986	NONCODE	noncoding	1.72712	0.010406	1.68795	0.001709
LINC00702	ENST00000418372	ENSEMBL	noncoding	1.69726	0.012159	2.81493	0.000747
	n341425	NONCODE	noncoding	1.67988	0.00844	1.90392	0.000968
	n335102	NONCODE	noncoding	1.65121	0.001213	1.75206	0.006018
	n341422	NONCODE	noncoding	1.6352	0.001406	1.61591	0.000348
	n342839	NONCODE	noncoding	1.58617	0.001362	1.59522	0.00169
	TCONS_l2_00019377-XLOC_l2_010267	Broad TUCP	noncoding	1.5808	0.016862	2.69273	0.005651
	ENST00000384528	ENSEMBL	noncoding	1.5804	0.000759	1.74493	0.000949
	ENST00000390222	ENSEMBL	noncoding	1.57607	0.001343	1.95332	0.001013
	n325907	NONCODE	noncoding	1.56147	0.016072	2.11082	0.024661
	n336001	NONCODE	noncoding	1.55635	0.000498	1.51193	0.005018
	n381234	NONCODE	noncoding	1.54727	0.029114	1.59115	0.001595
	ENST00000561409	ENSEMBL	noncoding	1.54183	0.007047	1.51853	0.000721
	n385033	NONCODE	noncoding	1.54064	0.035925	1.81669	0.00188
	n335721	NONCODE	noncoding	1.54037	0.011183	1.61433	0.004999
	n334067	NONCODE	noncoding	1.53477	0.003477	2.77675	0.002247
	n334783	NONCODE	noncoding	1.51702	0.006792	1.5407	0.030977
	TCONS_00003380-XLOC_002282	Rinn lincRNA	noncoding	1.51482	0.02685	1.77564	5.1e-05
	TCONS_00018874-XLOC_008701	Rinn lincRNA	noncoding	1.50424	0.005032	2.74614	0.001221
	n342098	NONCODE	noncoding	1.50023	0.001829	1.58088	0.007214
	n406427	NONCODE	noncoding	-1.50291	0.000199	-1.57542	0.001759
	n336960	NONCODE	noncoding	-1.52892	0.018522	-1.6467	0.001633
	n407060	NONCODE	noncoding	-1.52914	0.00464	-1.77975	0.000354
	n342497	NONCODE	noncoding	-1.5472	0.008266	-1.6918	0.013182
FENDRR	NR_033925	RefSeq	noncoding	-1.55348	0.042692	-2.0334	0.002512
	n335249	NONCODE	noncoding	-1.55349	0.001555	-1.52903	0.000886
	n335135	NONCODE	noncoding	-1.56905	0.044464	-1.91087	0.002753
	TCONS_l2_00011955-XLOC_l2_006399	Broad TUCP	noncoding	-1.57123	0.001524	-1.56234	0.001221
	n410182	NONCODE	noncoding	-1.58079	0.000255	-1.58149	0.00131
	ENST00000415611	ENSEMBL	noncoding	-1.60421	0.016868	-2.0611	0.00936
	n339852	NONCODE	noncoding	-1.6099	0.029873	-1.99512	0.000664
	n341878	NONCODE	noncoding	-1.61375	0.025128	-1.63415	0.001468
	ENST00000411005	ENSEMBL	noncoding	-1.62958	0.000933	-1.60282	0.010081
LOC100506178	NR_038393	RefSeq	noncoding	-1.66827	0.011936	-1.76866	0.000215
SNHG8	NR_003584	RefSeq	noncoding	-1.68721	0.000522	-1.5422	0.005917
	n334184	NONCODE	noncoding	-1.73108	0.000106	-1.79609	0.008474
	n340203	NONCODE	noncoding	-1.73836	0.000765	-1.59839	0.005683
	n342152	NONCODE	noncoding	-1.74415	0.003583	-2.78333	0.001171
	n338014	NONCODE	noncoding	-1.84716	0.002538	-2.56736	0.006404
	n408065	NONCODE	noncoding	-1.84969	0.007706	-2.36623	0.004639
	TCONS_l2_00011953-XLOC_l2_006397	Broad TUCP	noncoding	-1.87703	2.5e-05	-1.72811	0.002304
	TCONS_l2_00027739-XLOC_l2_014191	Broad TUCP	noncoding	-1.88324	9.3e-05	-1.6398	0.000886
	n410877	NONCODE	noncoding	-1.90823	0.003775	-1.81339	0.000848
	n409301	NONCODE	noncoding	-1.9357	0.000236	-1.6718	0.002531
	TCONS_l2_00011954-XLOC_l2_006398	Broad TUCP	noncoding	-1.9475	0.000628	-1.61631	0.00941
	ENST00000525418	ENSEMBL	noncoding	-1.96011	0.000473	-1.72305	0.008322
	n335708	NONCODE	noncoding	-1.96167	0.000199	-1.7294	0.00262
	ENST00000546273	ENSEMBL	noncoding	-1.99529	0.000199	-1.79713	0.011018
	n333449	NONCODE	noncoding	-2.0448	0.002681	-1.89875	0.000399
	n407670	NONCODE	noncoding	-2.07018	3.1e-05	-1.69474	0.00074
	n410151	NONCODE	noncoding	-2.09768	0.000137	-1.93254	0.003949
	n337334	NONCODE	noncoding	-2.11376	0.008465	-1.62659	0.005569
	n407999	NONCODE	noncoding	-2.12708	6.8e-05	-2.19618	7.6e-05
	n341216	NONCODE	noncoding	-2.1667	0.036671	-2.30983	0.000171
	n337911	NONCODE	noncoding	-2.29271	0.009765	-2.07671	0.000392
	n384299	NONCODE	noncoding	-2.35963	0.000373	-2.40757	0.00524
	n339794	NONCODE	noncoding	-2.41634	0.001101	-1.9984	0.000462
	n409672	NONCODE	noncoding	-2.47555	0.000106	-1.92677	0.001253
	n340210	NONCODE	noncoding	-2.50268	0.000578	-3.27952	0.012631
	n409673	NONCODE	noncoding	-2.56827	0.000199	-1.56466	0.008258
	n381406	NONCODE	noncoding	-2.6114	0.000199	-2.76331	0.001057
	n336648	NONCODE	noncoding	-2.79106	0.002164	-2.30425	0.000892
	n345465	NONCODE	noncoding	-2.84093	4.4e-05	-2.13966	3.8e-05
	n407442	NONCODE	noncoding	-2.85701	0.018317	-2.82767	0.001399
	n340674	NONCODE	noncoding	-2.87694	0.000398	-2.7078	0.000601
	n408346	NONCODE	noncoding	-2.89214	2.5e-05	-2.06969	0.002791
LOC100506544	ENST00000441316	ENSEMBL	noncoding	-2.89729	5e-05	-2.49364	8.9e-05
	n338191	NONCODE	noncoding	-2.92919	3.1e-05	-2.00744	0.000411
	TCONS_l2_00028185-XLOC_l2_014504	Broad TUCP	noncoding	-2.9827	4.4e-05	-2.52695	0.000791
	n339291	NONCODE	noncoding	-3.00305	0.002706	-2.24203	0.00105
	n334838	NONCODE	noncoding	-3.07253	4.4e-05	-3.49339	3.8e-05
LOC100505633	NR_038849	RefSeq	noncoding	-3.10805	0.00821	-1.65811	0.009252
	n337901	NONCODE	noncoding	-3.7822	0.000367	-3.02274	0.000272
	n334375	NONCODE	noncoding	-3.9169	0.000218	-2.64281	0.004879
	n410329	NONCODE	noncoding	-4.10827	2.5e-05	-1.98897	0.002848
	n339452	NONCODE	noncoding	-4.41743	2.5e-05	-3.59539	0.004683
	n407850	NONCODE	noncoding	-5.19931	2.5e-05	-2.51	0.003943
	n385115	NONCODE	noncoding	-5.52584	0.003576	-3.63291	0.001139
	n341111	NONCODE	noncoding	-6.06841	0.000155	-4.65378	0.003069
PSAT1P4	ENST00000454471	ENSEMBL	noncoding	-7.12466	2.5e-05	-4.78238	0.000139
