# Supplementary material for: Analyses of key mRNAs and lncRNAs for different osteo‐differentiation potentials of periodontal ligament stem cell and gingival mesenchymal stem cell
Source: J Cell Mol Med. 2021 May 24;25(13):6217–31. doi: 10.1111/jcmm.16571 (PMC8256345; doi:10.1111/jcmm.16571)
Supplement: Supplementary file 6 — Table S6 [file JCMM-25-6217-s011.xlsx]

## Sheet: Sheet1
Supplemental table 6 specific differentially expressed lncRNAs in hPDLSCs
Gene Symbol	Accession Number	Database Source	Biotype	Fold Change	p-value
	ENST00000401164	ENSEMBL	noncoding	2.71753	5e-05
	ENST00000408172	ENSEMBL	noncoding	2.65716	0.000746
	ENST00000408883	ENSEMBL	noncoding	2.59369	0.000211
	TCONS_00024775-XLOC_012050	Rinn lincRNA	noncoding	2.57006	0.001375
	ENST00000408617	ENSEMBL	noncoding	2.56027	0.000379
	ENST00000408692	ENSEMBL	noncoding	2.53986	0.000373
	ENST00000458852	ENSEMBL	noncoding	2.47179	0.000417
	ENST00000408196	ENSEMBL	noncoding	2.43681	0.001965
	ENST00000408353	ENSEMBL	noncoding	2.41866	7.5e-05
	ENST00000408248	ENSEMBL	noncoding	2.38313	0.000342
	ENST00000408306	ENSEMBL	noncoding	2.32119	0.000249
	ENST00000408244	ENSEMBL	noncoding	2.26949	0.003097
	ENST00000401125	ENSEMBL	noncoding	2.24302	0.000155
	TCONS_00010868-XLOC_004695	Rinn lincRNA	noncoding	2.23404	0.000274
	ENST00000401115	ENSEMBL	noncoding	2.23403	0.000473
	ENST00000401296	ENSEMBL	noncoding	2.18229	8.7e-05
	n337793	NONCODE	noncoding	2.13704	0.000522
	n340756	NONCODE	noncoding	2.12874	4.4e-05
	ENST00000401257	ENSEMBL	noncoding	2.12812	0.000746
	ENST00000401235	ENSEMBL	noncoding	2.10848	0.002326
	n340755	NONCODE	noncoding	2.10162	0.0001
	ENST00000401362	ENSEMBL	noncoding	2.08066	4.4e-05
	ENST00000408685	ENSEMBL	noncoding	2.04291	0.001922
	ENST00000516367	ENSEMBL	noncoding	2.03948	0.001797
	n339991	NONCODE	noncoding	2.02502	0.026197
	ENST00000401157	ENSEMBL	noncoding	2.02239	4.4e-05
	ENST00000408354	ENSEMBL	noncoding	2.01625	0.001916
	n340753	NONCODE	noncoding	2.00228	0.000473
MIR1245A	NR_031647	RefSeq	noncoding	1.96659	0.016737
	ENST00000408547	ENSEMBL	noncoding	1.9625	0.001343
	n381011	NONCODE	noncoding	1.96222	0.000236
	ENST00000553202	ENSEMBL	noncoding	1.94921	0.000348
MIR26B	NR_029500	RefSeq	noncoding	1.9424	0.002612
	ENST00000408308	ENSEMBL	noncoding	1.93973	0.000211
	ENST00000401335	ENSEMBL	noncoding	1.90896	0.001661
	ENST00000516387	ENSEMBL	noncoding	1.90706	0.0001
	n379336	NONCODE	noncoding	1.90025	0.002227
	ENST00000401312	ENSEMBL	noncoding	1.90009	0.001829
	n406123	NONCODE	noncoding	1.89661	5e-05
	ENST00000401365	ENSEMBL	noncoding	1.89519	0.001169
	n340754	NONCODE	noncoding	1.88575	0.000989
	ENST00000408078	ENSEMBL	noncoding	1.87908	0.001406
	ENST00000401269	ENSEMBL	noncoding	1.87472	0.001455
	ENST00000401139	ENSEMBL	noncoding	1.87024	0.000355
	ENST00000411147	ENSEMBL	noncoding	1.86991	0.001406
	n338505	NONCODE	noncoding	1.866	6.2e-05
	TCONS_l2_00005790-XLOC_l2_003070	Broad TUCP	noncoding	1.85999	0.004049
	TCONS_00004060-XLOC_001908	Rinn lincRNA	noncoding	1.85585	0.000784
	ENST00000401283	ENSEMBL	noncoding	1.85508	0.00079
	ENST00000458957	ENSEMBL	noncoding	1.8258	0.017882
	ENST00000401185	ENSEMBL	noncoding	1.81852	0.001829
	n332927	NONCODE	noncoding	1.81517	0.000361
	ENST00000408852	ENSEMBL	noncoding	1.81052	0.002805
	n336811	NONCODE	noncoding	1.80625	5e-05
	n335785	NONCODE	noncoding	1.80447	0.014212
	ENST00000401122	ENSEMBL	noncoding	1.80111	0.000448
	ENST00000401112	ENSEMBL	noncoding	1.79167	0.013503
	ENST00000401135	ENSEMBL	noncoding	1.78573	0.00084
	TCONS_00021012-XLOC_010274	Rinn lincRNA	noncoding	1.76432	0.000386
	TCONS_00012093-XLOC_005623	Rinn lincRNA	noncoding	1.76015	0.004994
	ENST00000401297	ENSEMBL	noncoding	1.74594	0.001891
	ENST00000401201	ENSEMBL	noncoding	1.74108	0.004559
	ENST00000459305	ENSEMBL	noncoding	1.73138	0.010884
	TCONS_00017553-XLOC_008249	Rinn lincRNA	noncoding	1.72539	0.00283
	ENST00000408777	ENSEMBL	noncoding	1.71511	0.001555
	n334112	NONCODE	noncoding	1.71438	0.003502
	ENST00000408429	ENSEMBL	noncoding	1.71411	0.004049
	ENST00000401371	ENSEMBL	noncoding	1.70929	0.00339
	n408075	NONCODE	noncoding	1.69294	0.001791
	n339618	NONCODE	noncoding	1.68323	7.5e-05
RNA5SP60	ENST00000410620	ENSEMBL	noncoding	1.68225	0.004914
	ENST00000516306	ENSEMBL	noncoding	1.68098	0.000249
	n335734	NONCODE	noncoding	1.67778	0.005094
	ENST00000401217	ENSEMBL	noncoding	1.67668	0.000504
	ENST00000408468	ENSEMBL	noncoding	1.67414	0.008502
	ENST00000401274	ENSEMBL	noncoding	1.67294	0.000218
	n342919	NONCODE	noncoding	1.66984	0.02379
MIR548X	NR_036166	RefSeq	noncoding	1.66884	0.027802
	n342760	NONCODE	noncoding	1.66838	0.005386
	ENST00000408446	ENSEMBL	noncoding	1.66778	0.001375
	ENST00000384536	ENSEMBL	noncoding	1.66569	0.000249
	ENST00000408375	ENSEMBL	noncoding	1.66227	0.001661
	n345577	NONCODE	noncoding	1.66175	0.003713
	n333382	NONCODE	noncoding	1.66135	0.004752
	ENST00000401114	ENSEMBL	noncoding	1.65865	0.002749
	ENST00000427290	ENSEMBL	noncoding	1.63187	0.005946
	ENST00000401134	ENSEMBL	noncoding	1.62613	0.026291
	n340270	NONCODE	noncoding	1.62532	0.005336
	n326544	NONCODE	noncoding	1.61968	0.011133
	n410110	NONCODE	noncoding	1.6196	0.037368
	ENST00000408611	ENSEMBL	noncoding	1.61933	0.000361
	TCONS_00003520-XLOC_002538	Rinn lincRNA	noncoding	1.61006	0.001418
MIR4524A	NR_039750	RefSeq	noncoding	1.6056	0.00079
	n335087	NONCODE	noncoding	1.60479	0.005803
	ENST00000408213	ENSEMBL	noncoding	1.60446	0.011593
	ENST00000459362	ENSEMBL	noncoding	1.59907	0.003726
	ENST00000384232	ENSEMBL	noncoding	1.59809	0.013173
	ENST00000525382	ENSEMBL	noncoding	1.59229	0.028679
	ENST00000408275	ENSEMBL	noncoding	1.58713	0.002861
	ENST00000408745	ENSEMBL	noncoding	1.58692	0.003495
	ENST00000408814	ENSEMBL	noncoding	1.58283	0.005846
COX11P1	ENST00000393171	ENSEMBL	noncoding	1.5828	0.007277
	TCONS_00015968-XLOC_007341	Rinn lincRNA	noncoding	1.5818	0.000373
	ENST00000401374	ENSEMBL	noncoding	1.57588	0.004777
	n346235	NONCODE	noncoding	1.5741	0.000721
	ENST00000408817	ENSEMBL	noncoding	1.57146	0.003184
	n385951	NONCODE	noncoding	1.56866	0.004609
	ENST00000516855	ENSEMBL	noncoding	1.56582	0.00107
	n409152	NONCODE	noncoding	1.56427	0.004304
	n340848	NONCODE	noncoding	1.55092	0.003017
	ENST00000408367	ENSEMBL	noncoding	1.54752	0.00334
	n341771	NONCODE	noncoding	1.54633	0.016022
	ENST00000401378	ENSEMBL	noncoding	1.54587	0.000833
	n338236	NONCODE	noncoding	1.54503	0.010897
	ENST00000401230	ENSEMBL	noncoding	1.54407	0.004652
	TCONS_00025133-XLOC_012382	Rinn lincRNA	noncoding	1.53988	0.042505
	ENST00000459407	ENSEMBL	noncoding	1.53914	0.009933
	ENST00000408488	ENSEMBL	noncoding	1.53631	0.035707
	ENST00000408499	ENSEMBL	noncoding	1.53544	0.001729
	TCONS_00010246-XLOC_004707	Rinn lincRNA	noncoding	1.5327	4.4e-05
	n384145	NONCODE	noncoding	1.52903	0.005853
	n342669	NONCODE	noncoding	1.52743	0.036547
	n325930	NONCODE	noncoding	1.52425	0.001169
	n338345	NONCODE	noncoding	1.52316	0.006568
	ENST00000535363	ENSEMBL	noncoding	1.52052	0.000249
	ENST00000408733	ENSEMBL	noncoding	1.51989	0.000162
MT1P2	ENST00000464121	ENSEMBL	noncoding	1.51877	0.001698
	ENST00000551761	ENSEMBL	noncoding	1.51864	0.017222
	ENST00000425109	ENSEMBL	noncoding	1.50998	0.038848
MIR644A	NR_030374	RefSeq	noncoding	1.50956	0.004683
	n341347	NONCODE	noncoding	1.5069	5.6e-05
	ENST00000458847	ENSEMBL	noncoding	1.50508	0.041572
	n344955	NONCODE	noncoding	1.50308	0.03024
	ENST00000459523	ENSEMBL	noncoding	1.50033	0.025128
	n382011	NONCODE	noncoding	-1.50274	0.042605
	n407023	NONCODE	noncoding	-1.50319	0.001953
	ENST00000558905	ENSEMBL	noncoding	-1.50568	0.038668
	n335722	NONCODE	noncoding	-1.50753	0.010996
	n408884	NONCODE	noncoding	-1.51109	0.023915
	n332650	NONCODE	noncoding	-1.51488	0.010642
	n339968	NONCODE	noncoding	-1.51672	0.024798
	n340298	NONCODE	noncoding	-1.51783	0.012924
SNORD70	NR_003058	RefSeq	noncoding	-1.52252	0.006717
LOC729177	NR_034143	RefSeq	noncoding	-1.52278	0.005542
SNORD14D	ENST00000384390	ENSEMBL	noncoding	-1.52773	0.025849
SNORD101	NR_002434	RefSeq	noncoding	-1.53196	0.003551
	n335665	NONCODE	noncoding	-1.53229	0.038612
SNORD59B	NR_003046	RefSeq	noncoding	-1.5336	0.01122
SNORA28	NR_002964	RefSeq	noncoding	-1.5402	0.045777
	n341553	NONCODE	noncoding	-1.54062	0.002861
	n345696	NONCODE	noncoding	-1.54092	0.043954
LOC541472	ENST00000325042	ENSEMBL	noncoding	-1.54242	0.011793
	n346301	NONCODE	noncoding	-1.54575	0.000597
	n341084	NONCODE	noncoding	-1.54585	0.02881
ZFAS1	NR_003604	RefSeq	noncoding	-1.5478	0.002264
	n344917	NONCODE	noncoding	-1.54784	0.019685
SNORD27	NR_002563	RefSeq	noncoding	-1.54966	0.001418
	n340547	NONCODE	noncoding	-1.55091	0.041467
LOC100132891	NR_033651	RefSeq	noncoding	-1.55359	0.001449
SNORD3A	ENST00000365494	ENSEMBL	noncoding	-1.55742	0.040546
SNORD12C	NR_002433	RefSeq	noncoding	-1.56235	0.017956
VTRNA1-2	ENST00000365241	ENSEMBL	noncoding	-1.57024	0.04355
	n406636	NONCODE	noncoding	-1.57128	0.04248
	n335618	NONCODE	noncoding	-1.57452	0.00446
	n334456	NONCODE	noncoding	-1.57938	0.003719
	n407029	NONCODE	noncoding	-1.58997	0.015269
SNORA65	NR_002449	RefSeq	noncoding	-1.5907	0.00107
	n342578	NONCODE	noncoding	-1.59156	0.00918
SNORD63	NR_002913	RefSeq	noncoding	-1.59399	0.001586
SNORA47	NR_003014	RefSeq	noncoding	-1.59894	0.014007
SNORA84	NR_003704	RefSeq	noncoding	-1.59912	0.00515
	n384431	NONCODE	noncoding	-1.602	0.014803
	n406458	NONCODE	noncoding	-1.60246	0.003135
	n407842	NONCODE	noncoding	-1.60796	0.001829
	n339707	NONCODE	noncoding	-1.61602	0.000529
	n333279	NONCODE	noncoding	-1.62164	0.037169
	ENST00000419889	ENSEMBL	noncoding	-1.62513	0.004752
	TCONS_l2_00019357-XLOC_l2_010244	Broad TUCP	noncoding	-1.62526	0.004609
	n340675	NONCODE	noncoding	-1.63471	0.012962
MIR199A1	NR_029586	RefSeq	noncoding	-1.6409	4.4e-05
SNORD3C	ENST00000362428	ENSEMBL	noncoding	-1.64211	0.039762
	n410935	NONCODE	noncoding	-1.64368	0.015555
SLIT2-IT1	NR_037876	RefSeq	noncoding	-1.64406	0.000784
	n340916	NONCODE	noncoding	-1.64493	0.008658
	n344469	NONCODE	noncoding	-1.64993	0.003999
	n338957	NONCODE	noncoding	-1.65006	5e-05
	n383211	NONCODE	noncoding	-1.65402	0.001213
	n380540	NONCODE	noncoding	-1.65607	0.000498
	TCONS_00010334-XLOC_004822	Rinn lincRNA	noncoding	-1.65609	0.00283
	n342855	NONCODE	noncoding	-1.65918	0.002494
	n406846	NONCODE	noncoding	-1.65969	0.004808
	n335597	NONCODE	noncoding	-1.66099	0.003477
	n342574	NONCODE	noncoding	-1.66491	0.001673
	n335512	NONCODE	noncoding	-1.67142	0.008708
	n338380	NONCODE	noncoding	-1.67644	0.003085
	n342007	NONCODE	noncoding	-1.68015	0.002755
LOC643733	NR_034078	RefSeq	noncoding	-1.68206	0.00041
	TCONS_00009423-XLOC_004426	Rinn lincRNA	noncoding	-1.69969	0.006655
	n332602	NONCODE	noncoding	-1.70327	0.012153
	n333380	NONCODE	noncoding	-1.70369	0.01155
	ENST00000514661	ENSEMBL	noncoding	-1.71476	0.003172
	n336610	NONCODE	noncoding	-1.72027	0.038773
	n411584	NONCODE	noncoding	-1.72542	0.000336
	n335589	NONCODE	noncoding	-1.74127	0.002662
	n337481	NONCODE	noncoding	-1.74508	0.000715
	n409303	NONCODE	noncoding	-1.74597	0.00148
	n344570	NONCODE	noncoding	-1.75647	0.007799
	n337103	NONCODE	noncoding	-1.77814	0.000473
	n410673	NONCODE	noncoding	-1.78058	0.008297
	n334826	NONCODE	noncoding	-1.78684	0.000174
	n340062	NONCODE	noncoding	-1.78978	0.023423
	n335609	NONCODE	noncoding	-1.82323	0.001331
	n343020	NONCODE	noncoding	-1.83642	0.000765
	n334856	NONCODE	noncoding	-1.85381	2.5e-05
	n335251	NONCODE	noncoding	-1.85432	0.011401
	n380727	NONCODE	noncoding	-1.8633	0.002028
	n409372	NONCODE	noncoding	-1.86353	0.000498
	TCONS_l2_00028187-XLOC_l2_014505	Broad TUCP	noncoding	-1.8733	0.009896
	n341579	NONCODE	noncoding	-1.88373	0.024636
SNORA2A	NR_002950	RefSeq	noncoding	-1.89787	0.034923
	n340776	NONCODE	noncoding	-1.90475	0.010916
MIR628	NR_030358	RefSeq	noncoding	-1.95152	0.006213
	TCONS_l2_00024682-XLOC_l2_012931	Broad TUCP	noncoding	-1.98442	0.045547
	n342580	NONCODE	noncoding	-2.01735	0.02713
	n342961	NONCODE	noncoding	-2.09067	0.004503
	n381294	NONCODE	noncoding	-2.11505	0.000398
LOC344887	NR_033752	RefSeq	noncoding	-2.14877	0.0001
	n410111	NONCODE	noncoding	-2.18717	0.000529
	ENST00000459059	ENSEMBL	noncoding	-2.23058	0.011183
LOC100996616	ENST00000412193	ENSEMBL	noncoding	-2.29954	0.04309
	n338981	NONCODE	noncoding	-2.33656	0.000684
	TCONS_l2_00015204-XLOC_l2_008517	Broad TUCP	noncoding	-2.37914	0.02991
	n339176	NONCODE	noncoding	-2.53101	3.1e-05
	n334116	NONCODE	noncoding	-2.65048	0.0347
	n338232	NONCODE	noncoding	-2.71131	0.044527
	n334500	NONCODE	noncoding	-2.8982	0.000124
	n333720	NONCODE	noncoding	-3.77186	0.01341
	n340869	NONCODE	noncoding	-4.17175	0.008969
