# Supplementary material for: Analyses of key mRNAs and lncRNAs for different osteo‐differentiation potentials of periodontal ligament stem cell and gingival mesenchymal stem cell
Source: J Cell Mol Med. 2021 May 24;25(13):6217–31. doi: 10.1111/jcmm.16571 (PMC8256345; doi:10.1111/jcmm.16571)
Supplement: Supplementary file 7 — Table S7 [file JCMM-25-6217-s008.xlsx]

## Sheet: Sheet1
Supplemental table 7 specific differentially expressed lncRNAs in hGMSCs
Gene Symbol	Accession Number	Database Source	Biotype	Fold Change	p-value
	n334786	NONCODE	noncoding	-3.71291	0.009771
	n339913	NONCODE	noncoding	-3.32328	0.000278
	n341766	NONCODE	noncoding	-2.71271	0.000209
	n338032	NONCODE	noncoding	-2.46136	0.016093
	n338015	NONCODE	noncoding	-2.16276	0.012688
	ENST00000408845	ENSEMBL	noncoding	-2.1382	0.000152
	ENST00000446238	ENSEMBL	noncoding	-2.06238	0.016897
	n341202	NONCODE	noncoding	-2.0538	0.007088
	n340509	NONCODE	noncoding	-2.05194	7.6e-05
	n333278	NONCODE	noncoding	-2.04152	0.001101
	n338783	NONCODE	noncoding	-2.0285	0.001373
	ENST00000427892	ENSEMBL	noncoding	-2.00751	0.004177
	n334819	NONCODE	noncoding	-2.0042	0.00293
	TCONS_00025087-XLOC_012047	Rinn lincRNA	noncoding	-1.98561	0.006012
	n340150	NONCODE	noncoding	-1.96883	0.001664
	n338016	NONCODE	noncoding	-1.9647	0.006512
	n335505	NONCODE	noncoding	-1.88966	0.006904
	n342130	NONCODE	noncoding	-1.87074	0.018472
RNA5SP104	ENST00000410989	ENSEMBL	noncoding	-1.86023	0.011239
	n339325	NONCODE	noncoding	-1.85687	0.005158
	ENST00000560865	ENSEMBL	noncoding	-1.79828	0.001569
	TCONS_l2_00020176-XLOC_l2_010319	Broad TUCP	noncoding	-1.78353	0.000709
	n411142	NONCODE	noncoding	-1.76262	0.017732
	n386478	NONCODE	noncoding	-1.75156	0.012631
	n387297	NONCODE	noncoding	-1.75108	0.000221
MGC12916	NR_026880	RefSeq	noncoding	-1.73031	0.001601
	n337663	NONCODE	noncoding	-1.72577	0.000127
	n386977	NONCODE	noncoding	-1.7249	0.00224
	n334378	NONCODE	noncoding	-1.71955	0.013631
	TCONS_00026300-XLOC_012645	Rinn lincRNA	noncoding	-1.7136	0.004265
ANKRD10-IT1	ENST00000426991	ENSEMBL	noncoding	-1.704	0.002417
	n342024	NONCODE	noncoding	-1.67458	0.009347
	n340209	NONCODE	noncoding	-1.66465	0.010511
	n380806	NONCODE	noncoding	-1.65131	0.002563
COL27A1	ENST00000477421	ENSEMBL	noncoding	-1.64993	0.000361
	n334022	NONCODE	noncoding	-1.6295	0.000709
LINC00641	NR_038970	RefSeq	noncoding	-1.62124	0.007562
	n340090	NONCODE	noncoding	-1.60715	0.00336
	ENST00000530663	ENSEMBL	noncoding	-1.60672	0.000418
	n336683	NONCODE	noncoding	-1.59691	0.012929
	n407932	NONCODE	noncoding	-1.59632	0.005961
OTTHUMG00000164002	OTTHUMT00000376687	Havana transcript	noncoding	-1.59024	8.2e-05
	n409180	NONCODE	noncoding	-1.58918	0.000481
	n382094	NONCODE	noncoding	-1.58623	0.000639
	n341485	NONCODE	noncoding	-1.5834	0.002633
	n333435	NONCODE	noncoding	-1.58292	0.018276
	n339901	NONCODE	noncoding	-1.5786	0.010227
MIR218-1	NR_029631	RefSeq	noncoding	-1.55843	0.013922
	n334134	NONCODE	noncoding	-1.54765	0.003455
	ENST00000516892	ENSEMBL	noncoding	-1.54171	0.015954
	ENST00000493545	ENSEMBL	noncoding	-1.5342	0.01839
	n409198	NONCODE	noncoding	-1.53354	0.002873
	n345819	NONCODE	noncoding	-1.53254	0.00062
	TCONS_00007242-XLOC_003223	Rinn lincRNA	noncoding	-1.53112	0.008505
MGC57346	NR_026680	RefSeq	noncoding	-1.51974	0.000702
LOC100129550	NR_024618	RefSeq	noncoding	-1.51795	0.019491
	TCONS_l2_00026884-XLOC_l2_014004	Broad TUCP	noncoding	-1.5155	0.000278
	n333405	NONCODE	noncoding	-1.51415	0.008651
	n341827	NONCODE	noncoding	-1.51128	0.006581
	TCONS_l2_00019116-XLOC_l2_010082	Broad TUCP	noncoding	-1.50964	0.000348
	n344995	NONCODE	noncoding	-1.50693	0.001354
	ENST00000362570	ENSEMBL	noncoding	1.50008	0.000481
	n340102	NONCODE	noncoding	1.50219	0.024364
	ENST00000530572	ENSEMBL	noncoding	1.505	0.047216
RNY1	ENST00000364228	ENSEMBL	noncoding	1.51027	0.001139
	n338647	NONCODE	noncoding	1.5125	0.013391
	n340160	NONCODE	noncoding	1.51311	0.001063
	n345222	NONCODE	noncoding	1.51357	0.001354
	n338537	NONCODE	noncoding	1.51687	0.030142
	n335571	NONCODE	noncoding	1.51724	0.048507
	ENST00000384466	ENSEMBL	noncoding	1.51766	0.003557
	n340356	NONCODE	noncoding	1.52063	0.025883
RPS6KA2-IT1	ENST00000416770	ENSEMBL	noncoding	1.52077	0.002481
	n406648	NONCODE	noncoding	1.5241	0.013916
	n335183	NONCODE	noncoding	1.52611	0.046146
	TCONS_00016020-XLOC_007415	Rinn lincRNA	noncoding	1.5281	0.023465
	ENST00000459329	ENSEMBL	noncoding	1.53298	0.004386
	n334002	NONCODE	noncoding	1.54056	0.00972
	n379141	NONCODE	noncoding	1.54939	0.006221
	n341012	NONCODE	noncoding	1.55016	0.000702
	ENST00000408235	ENSEMBL	noncoding	1.55137	0.006316
MBNL1-AS1	NR_027037	RefSeq	noncoding	1.55314	0.000911
MIR21	NR_029493	RefSeq	noncoding	1.55561	0.003702
	ENST00000408316	ENSEMBL	noncoding	1.56301	0.006468
	n342389	NONCODE	noncoding	1.56442	0.000867
	ENST00000364811	ENSEMBL	noncoding	1.56448	0.001082
	ENST00000524444	ENSEMBL	noncoding	1.56662	0.01977
	n335593	NONCODE	noncoding	1.57184	0.025604
	ENST00000384562	ENSEMBL	noncoding	1.5784	0.036299
	n333444	NONCODE	noncoding	1.57991	0.040438
RNY1P5	ENST00000383890	ENSEMBL	noncoding	1.58575	0.002044
	n341234	NONCODE	noncoding	1.58654	0.000392
	n342239	NONCODE	noncoding	1.58981	0.001531
	n344877	NONCODE	noncoding	1.59092	0.048139
	n334158	NONCODE	noncoding	1.5919	0.025022
	n409255	NONCODE	noncoding	1.59475	0.004866
	n407312	NONCODE	noncoding	1.59709	0.003607
	ENST00000364128	ENSEMBL	noncoding	1.60194	0.000525
	ENST00000365271	ENSEMBL	noncoding	1.60305	0.000797
LINC00341	NR_026779	RefSeq	noncoding	1.60661	0.005917
HSD17B7P2	NR_003086	RefSeq	noncoding	1.61218	0.023022
	ENST00000363759	ENSEMBL	noncoding	1.61404	0.002519
	ENST00000363867	ENSEMBL	noncoding	1.61455	0.010366
MIR4451	NR_039656	RefSeq	noncoding	1.61709	0.000475
	ENST00000515994	ENSEMBL	noncoding	1.62539	0.004101
	ENST00000539116	ENSEMBL	noncoding	1.62552	0.015308
	n341904	NONCODE	noncoding	1.62844	0.042843
	n340352	NONCODE	noncoding	1.63413	0.004499
RUNX1-IT1	NR_026812	RefSeq	noncoding	1.64109	0.005151
	n341759	NONCODE	noncoding	1.64112	0.002803
	n334798	NONCODE	noncoding	1.64503	0.003538
	n335513	NONCODE	noncoding	1.64565	0.000791
	n380313	NONCODE	noncoding	1.64725	0.035673
	n341717	NONCODE	noncoding	1.64729	0.000373
RNY1P8	ENST00000383970	ENSEMBL	noncoding	1.65866	7.6e-05
	n410203	NONCODE	noncoding	1.6637	0.011119
	n323905	NONCODE	noncoding	1.66457	0.002538
	n332611	NONCODE	noncoding	1.66785	0.039641
	n341694	NONCODE	noncoding	1.6798	0.046133
	n337209	NONCODE	noncoding	1.68026	0.019048
RNU6ATAC	NR_023344	RefSeq	noncoding	1.68233	0.00131
	n407351	NONCODE	noncoding	1.68432	0.002031
	n334645	NONCODE	noncoding	1.6853	0.008309
	ENST00000458389	ENSEMBL	noncoding	1.68963	0.000443
	n405865	NONCODE	noncoding	1.69315	0.019004
	n382553	NONCODE	noncoding	1.69711	0.014156
	n338101	NONCODE	noncoding	1.7384	0.007031
	n340108	NONCODE	noncoding	1.74214	0.020225
	n342898	NONCODE	noncoding	1.74277	0.048905
	n326396	NONCODE	noncoding	1.74766	0.006847
	TCONS_00026354-XLOC_012707	Rinn lincRNA	noncoding	1.75402	0.019181
OTTHUMG00000161490	OTTHUMT00000365142	Havana transcript	noncoding	1.75715	0.034211
	n342869	NONCODE	noncoding	1.75936	0.000873
	n338034	NONCODE	noncoding	1.76351	0.033591
	n380580	NONCODE	noncoding	1.77667	0.000171
	n383764	NONCODE	noncoding	1.78409	0.014346
	n410003	NONCODE	noncoding	1.79141	0.000696
	n333854	NONCODE	noncoding	1.79608	0.000139
	n346011	NONCODE	noncoding	1.812	0.022149
	n340269	NONCODE	noncoding	1.81381	0.017707
	ENST00000384552	ENSEMBL	noncoding	1.8145	0.00579
	n335557	NONCODE	noncoding	1.82038	0.036603
	n410717	NONCODE	noncoding	1.83489	0.018156
	n335556	NONCODE	noncoding	1.83852	0.000152
	ENST00000364347	ENSEMBL	noncoding	1.84251	0.000734
	n407948	NONCODE	noncoding	1.84968	0.001114
	n340710	NONCODE	noncoding	1.85083	0.005651
	ENST00000364308	ENSEMBL	noncoding	1.85316	0.004405
	n410811	NONCODE	noncoding	1.85771	0.012353
	n338243	NONCODE	noncoding	1.86814	0.02906
	n341598	NONCODE	noncoding	1.88433	0.006733
	n340708	NONCODE	noncoding	1.89547	0.010942
	n337322	NONCODE	noncoding	1.90981	0.048905
	n341765	NONCODE	noncoding	1.92043	0.010587
	n335185	NONCODE	noncoding	1.95304	0.024782
	n341903	NONCODE	noncoding	1.95956	0.013903
	n384290	NONCODE	noncoding	1.97689	0.006752
	TCONS_00001603-XLOC_000933	Rinn lincRNA	noncoding	1.97992	0.004683
	n339785	NONCODE	noncoding	2.00295	0.0005
	ENST00000362589	ENSEMBL	noncoding	2.00993	0.007695
	ENST00000384560	ENSEMBL	noncoding	2.04444	0.000184
	n338391	NONCODE	noncoding	2.04897	0.009689
	n335156	NONCODE	noncoding	2.05602	0.008398
	n334625	NONCODE	noncoding	2.15653	0.016093
	n341189	NONCODE	noncoding	2.17508	0.017314
	n335743	NONCODE	noncoding	2.21622	0.006803
	ENST00000549251	ENSEMBL	noncoding	2.22819	0.018295
	n334095	NONCODE	noncoding	2.2783	0.022288
	n334561	NONCODE	noncoding	2.41354	0.000228
	n334700	NONCODE	noncoding	3.28461	0.005335
