# Supplementary material for: Analyses of key mRNAs and lncRNAs for different osteo‐differentiation potentials of periodontal ligament stem cell and gingival mesenchymal stem cell
Source: J Cell Mol Med. 2021 May 24;25(13):6217–31. doi: 10.1111/jcmm.16571 (PMC8256345; doi:10.1111/jcmm.16571)
Supplement: Supplementary file 8 — Table S8 [file JCMM-25-6217-s002.xlsx]

## Sheet: Sheet1
Supplemental table 8 GO analyses of common differentially expressed mRNAs in hPDLSCs and hGMSCs
	GO ID	GO Name	Enrichment Score	p-value	Gene Symbols
CC	GO:0005737	cytoplasm	2.95207	9.48759e-19	|EPAS1|YARS|SORT1|HSPA9|SQRDL|PTK2B|CDH6|SPRY1|SARS|FBXO32|PER3|AARS|ZFP36|KLHL5|WISP1|DNAJB4|CPM|LIF|GOT1|CBS|PRICKLE2|COPS8|SESN2|FAM129A|SOX4|MARS|IFI44L|DIAPH1|RASSF2|PRNP|MT1E|MT1G|PHF17|FKBP5|AOX1|TRIM16L|APOB|CAMK1D|TNFAIP3|SH2D4A|PRKD1|ANKRD1|PTHLH|TRIM16|DIAPH2|DDIT3|ALDH1A3|FMNL2|RDH10|VEGFA|NARS|SH3PXD2B|MT1H|GUCY1A2|MT1M|CALB2|TARS|CYFIP2|XPOT|HSPA4L|SSH2|DCLK2|NEDD4L|GARS|SERPINH1|EY…
	GO:0005886	plasma membrane	2.96428	2.55936e-15	|SLC38A1|PTGER2|ITGA10|DSP|KCND3|GPM6B|FAIM2|IRS2|MSMO1|FAM129A|APOB|GPC6|TM4SF20|ITGA11|ULBP1|LEPR|TRIB3|SLC1A5|TGFBI|CPM|ITGA8|F2RL2|SLC14A1|ARHGEF28|PMP22|DIO2|SLC3A2|SLC7A5|SH3D19|CDH6|DNAJB4|CADM1|IL1R1|ANO3|ADRA1D|PCDH9|RASD1|CD14|SPRY1|TNFRSF10B|AJUBA|PHKA1|PRSS12|SLC8A1|SORT1|RGS17|SLC7A11|PRKG1|DTNA|LDLR|SLC47A1|CORIN|PRNP|SLC1A4|LSAMP|CPE|SLC6A9|PRKD1|SLC2A1|VLDLR|SYTL2|NRP2|PTGER4|KCTD…
	GO:0005829	cytosol	3.44109	5.17715e-15	|GOT1|SPRY1|NT5DC3|ANPEP|IRS2|MOCOS|STAC|APOB|AARS|YARS|INMT|AJUBA|CYFIP2|SH3D19|CENPI|PHGDH|NEDD4L|TRIB3|ARHGAP18|TARS|ANKRD1|TNFAIP3|ASNS|DIAPH2|MTHFD2|PRKG1|SHC3|SARS|MARS|NARS|GARS|BCAT1|PLA2G4A|ZFP36|PSAT1|GLUL|WARS|IARS|PGM2L1|SLC7A5|PHKA1|CBS|ARHGEF2|CHAC1|PDE1C|MTHFD1L|PTK2B|EXOSC6|ZNF106|CHEK1|HMOX1|PRKD1|EPAS1|
	GO:0005576	extracellular region	3.8129	7.40297e-12	|IGFBP5|ANGPTL5|CD14|BGN|TGFBI|WISP1|F2RL2|TIMP4|CTSK|PIP|CPE|LEPR|CORIN|VEGFA|PAPPA|IGFBP2|COL15A1|INHBB|NDNF|PRSS12|ITIH5|NRP2|ISM1|APOD|APOB|SNED1|PSG1|GREM2|IL1R1|ADAMTS2|FST|PTHLH|SEMA3D|COL11A1|SEMA3A|PROS1|TGFB2|
	GO:0005615	extracellular space	4.88138	1.98627e-10	|IGFBP2|PTHLH|ANGPTL2|GCNT1|APOD|CD14|GPC6|CTSK|WISP1|LOXL2|COL15A1|LIF|TGFBI|WNT5A|APOB|FRZB|SPON1|HMOX1|VEGFA|PAPPA|YARS|QSOX1|GREM2|TGFB2|TIMP4|
	GO:0005634	nucleus	2.14147	2.75954e-09	|DNAJB4|SYTL2|SAMHD1|NOVA1|ADAMTS5|ZBTB16|FBXO32|NR1D2|LOXL2|PHF17|NAV2|TRIB3|ZFP36|CPM|FAM107A|SP110|ZNF521|RGS17|HMGA2|HSPA4L|EYA4|SOX4|OSR2|PRUNE2|HMOX1|DDIT3|AJUBA|SESN2|LDB2|NR4A3|GADD45B|ZNF773|PER3|NEDD4L|CAMK1D|YARS|ERCC6|PTHLH|TCEA1|SH2D4A|RASSF2|PTGS2|MT1E|HSPA5|CHEK1|RDH10|FST|TNFAIP3|SH3D19|PRKD1|MYPN|MT1M|RASD1|CPE|TRNP1|FAM129A|ANKRD1|BCL6|CBS|PRNP|IARS|CDH6|FKBP5|COPS8|MT1G|PTK2B|M…
	GO:0016021	integral to membrane	2.18216	2.70417e-08	|SLC14A1|GPM6B|VLDLR|KREMEN1|STXBP5|COL15A1|GCNT1|EDA2R|SLC2A1|PTGER4|PIEZO2|ALCAM|MSMO1|SLC3A2|MEST|SLC7A11|TM4SF20|FAM171B|UGCG|CACNA2D3|SLC38A1|PTGER2|CORIN|ABHD2|ABCA6|ABCA9|DIO2|PAPPA-AS1|ANO3|TMTC1|IL20RB|SLC7A5|EXT1|PMP22|TNFRSF10B|CDH6|FAIM2|ALDH3A2|MOXD1|LEPR|LRRC8B|SLC47A1|CADM1|PCDH9|SLITRK6|MAOA|FER1L6|TNFRSF19|SORT1|LDLR|SLC8A1|TSPAN5|SLC1A4|LPCAT3|SPTLC3|NRP2|SEL1L3|RDH10|
	GO:0016020	membrane	3.60976	4.42016e-08	|FRZB|EXT1|VEGFA|SLC16A4|SEMA3A|ALCAM|VLDLR|METTL7A|CORIN|SYTL2|IL1R1|SLC47A1|SLC1A5|ZNF106|RDH10|SLC6A9|NRP2|UGCG|LOXL2|KREMEN1|HMOX1|SLC2A1|SEMA3D|DIO2|FKBP5|PAPPA|
	GO:0005794	Golgi apparatus	4.20965	3.76998e-07	|RAB27B|CTSC|ARHGEF2|PLA2G4A|SH3D19|CPE|SORT1|EXT1|PRKG1|PRKD1|PRNP|PTHLH|CHAC1|LDLR|SLC1A5|POSTN|DIAPH2|PRUNE2|SYTL2|
	GO:0005578	proteinaceous extracellular matrix	7.81979	1.50566e-06	|SPON1|VEGFA|BGN|ADAMTS2|TGFBI|ADAMTS5|WNT5A|FLRT2|GPC6|POSTN|
	GO:0005783	endoplasmic reticulum	4.05783	5.68127e-06	|SERPINH1|PRNP|EXT1|CTSC|MEST|MAP3K5|HYOU1|APOD|ULBP1|HMOX1|P4HA1|HSPA5|ALDH3A2|MSMO1|METTL7A|CES2|
	GO:0005789	endoplasmic reticulum membrane	3.85556	1.08193e-05	|APOB|EXT1|HSPA5|RDH10|PLA2G4A|SPTLC3|MSMO1|LPCAT3|HMOX1|MEST|SORT1|PTGS2|ALDH3A2|PROS1|PAPPA-AS1|MOXD1|
	GO:0030424	axon	8.45158	1.1034e-05	|TGFB2|SEMA3A|PTK2B|CADM1|ALCAM|NRP2|PRSS12|SLC38A1|
	GO:0005788	endoplasmic reticulum lumen	7.97618	1.68856e-05	|SERPINH1|HSPA5|HYOU1|COL11A1|COL15A1|CES2|P4HA1|APOB|
	GO:0009986	cell surface	5.31745	1.76973e-05	|HSPA5|CD14|IL1R1|SORT1|BGN|CORIN|HSPA9|WNT5A|VEGFA|LDLR|SLC3A2|
	GO:0005887	integral to plasma membrane	3.08556	2.03816e-05	|F2RL2|CORIN|SLC14A1|SLC8A1|HAS2|SLC16A4|ADRA1D|SLC6A9|SLC1A5|PRKD1|EDA2R|IL12RB2|FLRT2|SLC1A4|PTGER2|SYT11|LDLR|IL1R1|ANPEP|GPC6|
	GO:0031012	extracellular matrix	7.68789	2.20919e-05	|TGFBI|TGFB2|BGN|SPON1|POSTN|COL15A1|TIMP3|NDNF|
	GO:0005730	nucleolus	2.59472	3.11855e-05	|PRNP|HMOX1|SH2D4A|ERCC6|CBS|CDH6|TCEA1|FKBP5|SOX4|ZNF106|FAM129A|CPM|COPS8|SH3D19|EXOSC6|BCL6|TRIB3|DIAPH2|ADAMTS5|PTK2B|DNAJB4|PTHLH|IARS|HSPA9|SP110|
	GO:0030425	dendrite	7.05077	4.1306e-05	|APOD|SORT1|SLC1A4|CADM1|PRSS12|SEMA3A|PLK2|KCND3|
	GO:0042470	melanosome	10.518	4.90261e-05	|SYTL2|SLC2A1|SLC3A2|HSPA5|SLC1A4|SLC1A5|
	GO:0005739	mitochondrion	2.68107	0.000145319	|ABCA9|MTHFD2|PCK2|GLUL|P4HA1|ALDH1L2|DSP|TMTC1|DIAPH2|SHMT2|PHF17|SLC8A1|MARS|MTHFD1L|NARS|SOX4|HSPA9|NT5DC3|SARS|PRR5L|
	GO:0045121	membrane raft	7.47767	0.000328872	|PTK2B|GPM6B|CD14|PRNP|FAIM2|RGMB|
	GO:0005793	endoplasmic reticulum-Golgi intermediate compartment	12.271	0.000645627	|SERPINH1|RGMB|HSPA5|ANPEP|
	GO:0005911	cell-cell junction	7.74387	0.000990553	|SLC2A1|AJUBA|MYO1E|PRKD1|CADM1|
	GO:0043025	neuronal cell body	4.89766	0.00125987	|SORT1|ARHGEF2|TGFB2|SLC1A4|ALCAM|APOD|KCND3|
	GO:0008305	integrin complex	17.7248	0.00127508	|ITGA11|ITGA10|ITGA8|
	GO:0031225	anchored to membrane	7.12159	0.00145026	|CD14|CPM|PRNP|LSAMP|GPC6|
	GO:0008021	synaptic vesicle	9.38374	0.00179567	|SYT11|CADM1|STXBP5|SYTL2|
	GO:0048471	perinuclear region of cytoplasm	3.33035	0.00195172	|RASD1|CYFIP2|MT1H|MT1G|SORT1|PTK2B|APOD|INHBB|MT1E|MT1M|
	GO:0031988	membrane-bounded vesicle	35.4497	0.00273836	|SLC47A1|VEGFA|
	GO:0005604	basement membrane	8.1807	0.00299515	|LOXL2|COL15A1|VEGFA|TIMP3|
	GO:0016323	basolateral plasma membrane	5.57775	0.00429125	|CADM1|DSP|SLC8A1|SLC14A1|SLC2A1|
	GO:0030140	trans-Golgi network transport vesicle	26.5873	0.00495835	|RAB27B|SORT1|
	GO:0016324	apical plasma membrane	4.43121	0.00505417	|F2RL2|PIP|IGFBP2|RAB27B|SLC7A5|SLC3A2|
	GO:0005657	replication fork	24.5421	0.00583567	|BCL6|CHEK1|
	GO:0005905	coated pit	10.4037	0.00606179	|LDLR|VLDLR|SORT1|
	GO:0005654	nucleoplasm	2.31914	0.00662342	|NEDD4L|CENPI|CLSPN|NR4A3|DUSP5|XPOT|ANKRD1|CHEK1|DDIT3|DUSP1|TCEA1|ERCC6|NR1D2|EPAS1|
	GO:0005614	interstitial matrix	22.7891	0.0067802	|VIT|NAV2|
	GO:0034362	low-density lipoprotein particle	22.7891	0.0067802	|APOB|LDLR|
	GO:0031093	platelet alpha granule lumen	9.97023	0.00684351	|VEGFA|TGFB2|PROS1|
	GO:0000123	histone acetyltransferase complex	18.7675	0.0100083	|PHF15|PHF17|
	GO:0031674	I band	16.792	0.0124805	|MYPN|ANKRD1|
	GO:0005582	collagen type XV	159.524	0.0125373	|COL15A1|
	GO:0031983	vesicle lumen	159.524	0.0125373	|APOB|
	GO:0034359	mature chylomicron	159.524	0.0125373	|APOB|
	GO:0034360	chylomicron remnant	159.524	0.0125373	|APOB|
	GO:0044424	intracellular part	159.524	0.0125373	|BGN|
	GO:0005856	cytoskeleton	3.23671	0.012791	|SLC7A11|NEXN|PTK2B|KLHL5|DCLK2|SSH2|MYO1E|
MF	GO:0005515	protein binding	2.65041	2.1253e-17	|ERCC6|IL1R1|SPON1|USP13|VEGFA|TRIB3|SYT11|CENPI|SH3PXD2B|HSPA5|PHF17|NR1D2|DUSP1|HMGA2|EPS8|SLC2A1|SH3D19|DNAJB4|DDIT3|CLSPN|MYO1E|IRS2|PLK2|DSP|MT1H|LDLR|IGFBP5|FST|PTGER4|SPRY1|PRKG1|MT1G|LSAMP|VLDLR|TNFAIP3|EPAS1|IGFBP2|TCEA1|SAMHD1|INHBB|RASSF2|DTNA|DIAPH1|LEPR|TRIM16|AJUBA|MYPN|CADM1|PTK2B|F2RL2|PMP22|CYFIP2|SLC3A2|SLC7A11|MLKL|SH2D4A|CBS|APOB|APOD|TGFB2|KREMEN1|HSPA9|TIMP3|PCK2|BCL6|LOXL2|…
	GO:0046872	metal ion binding	4.68299	2.84162e-12	|HMOX1|COL11A1|ARHGEF28|AARS|ARHGEF2|ITGA8|ITGA11|KCND3|SAMHD1|PRUNE2|CPPED1|SYT11|ITGA10|MT1G|CACNA2D3|EYA4|NRP2|NT5DC3|PCK2|STAC|MT1H|SLC8A1|CBS|TIMP4|MT1E|PRKD1|PDE1C|PTGS2|TIMP3|MT1M|AOX1|
	GO:0005524	ATP binding	3.4445	2.92777e-09	|NARS|GLUL|PLK2|ABCA6|ERCC6|MARS|AARS|CAMK1D|HSPA4L|NAV2|TRIB3|MTHFD1L|MYO1E|HSPA9|YARS|SARS|CHEK1|TARSL2|ABCA9|IARS|PRKG1|ASNS|TARS|GARS|DCLK2|PRKD1|HSPA5|MAP3K5|HYOU1|WARS|PTK2B|MLKL|
	GO:0015175	neutral amino acid transmembrane transporter activity	70.8994	3.7144e-07	|SLC1A5|SLC7A5|SLC3A2|SLC38A1|
	GO:0004871	signal transducer activity	7.40405	7.23514e-07	|PLK2|SHC3|HMOX1|PER3|YARS|EPAS1|IL1R1|SP110|IRS2|PTK2B|FST|
	GO:0030170	pyridoxal phosphate binding	17.4026	2.57462e-06	|SHMT2|CBS|PSAT1|GOT1|SPTLC3|MOCOS|
	GO:0015186	L-glutamine transmembrane transporter activity	95.7142	4.82819e-06	|SLC1A4|SLC38A1|SLC1A5|
	GO:0008270	zinc ion binding	2.48379	6.8729e-06	|TNFAIP3|PHF17|SP110|USP13|PRICKLE2|CPE|ZFP36|MT1E|MT1G|ZNF521|ANPEP|DTNA|ADAMTS2|ADAMTS5|MT1M|OSR2|TRIM16|NR1D2|PAPPA|ZNF106|AJUBA|CPM|ZBTB16|MT1H|TCEA1|BCL6|ARHGEF2|NR4A3|PHF15|SYTL2|ZNF773|
	GO:0050840	extracellular matrix binding	35.4497	8.62793e-06	|COL11A1|VEGFA|BGN|TGFBI|
	GO:0042803	protein homodimerization activity	3.94581	3.25242e-05	|TGFB2|ZBTB16|PTGS2|ALDH1A3|MAP3K5|HMOX1|ASNS|CBS|VEGFA|TARS|MTHFD1L|CADM1|EXT1|INHBB|
	GO:0004812	aminoacyl-tRNA ligase activity	47.8571	5.66051e-05	|MARS|IARS|WARS|
	GO:0017048	Rho GTPase binding	22.0033	6.34283e-05	|DIAPH2|FMNL2|DIAPH1|ARHGEF2|
	GO:0005283	sodium:amino acid symporter activity	159.524	7.83083e-05	|SLC38A1|SLC6A9|
	GO:0000049	tRNA binding	19.3362	0.000107145	|YARS|MARS|AARS|XPOT|
	GO:0001077	RNA polymerase II core promoter proximal region sequence-specific DNA binding transcription factor activity involved in positive regulation of transcription	11.2341	0.000173363	|BTG2|SOX4|HMGA2|NR4A3|EPAS1|
	GO:0042802	identical protein binding	4.39459	0.000222033	|GLUL|ZBTB16|SHMT2|RGMB|VEGFA|MAP3K5|CTSC|SLC2A1|PRNP|PRKD1|
	GO:0004829	threonine-tRNA ligase activity	106.349	0.00023395	|TARS|TARSL2|
	GO:0008201	heparin binding	7.30643	0.000373087	|POSTN|NAV2|VEGFA|NRP2|NDNF|APOB|
	GO:0005539	glycosaminoglycan binding	25.1879	0.000438367	|BGN|NDNF|VIT|
	GO:0004477	methenyltetrahydrofolate cyclohydrolase activity	79.7618	0.00046596	|MTHFD2|MTHFD1L|
	GO:0004488	methylenetetrahydrofolate dehydrogenase (NADP+) activity	79.7618	0.00046596	|MTHFD1L|MTHFD2|
	GO:0030229	very-low-density lipoprotein particle receptor activity	79.7618	0.00046596	|LDLR|VLDLR|
	GO:0030674	protein binding, bridging	12.271	0.000645627	|COL11A1|HSPA5|FLRT2|DSP|
	GO:0004329	formate-tetrahydrofolate ligase activity	63.8095	0.000773381	|MTHFD2|MTHFD1L|
	GO:0004957	prostaglandin E receptor activity	63.8095	0.000773381	|PTGER4|PTGER2|
	GO:0005432	calcium:sodium antiporter activity	63.8095	0.000773381	|SLC3A2|SLC8A1|
	GO:0005520	insulin-like growth factor binding	20.8074	0.00078646	|IGFBP5|IGFBP2|WISP1|
	GO:0005102	receptor binding	4.52549	0.000883412	|TGFB2|ANGPTL2|DIAPH1|ALCAM|LIF|CADM1|WNT5A|DIAPH2|
	GO:0005507	copper ion binding	11.0016	0.000982453	|LOXL2|MOXD1|MT1E|PRNP|
	GO:0004872	receptor activity	5.09893	0.000992716	|ANPEP|TNFRSF10B|EDA2R|SLC1A5|NRP2|SEMA3D|SEMA3A|
	GO:0019899	enzyme binding	4.98511	0.00113487	|HSPA9|APOB|SORT1|HMOX1|CBS|PTGS2|LDB2|
	GO:0004030	aldehyde dehydrogenase [NAD(P)+] activity	53.1745	0.00115527	|ALDH1A3|ALDH3A2|
	GO:0005125	cytokine activity	5.80086	0.00127899	|GREM2|WNT5A|VEGFA|LIF|TGFB2|INHBB|
	GO:0003779	actin binding	4.17055	0.0015058	|SSH2|KLHL5|PIP|FMNL2|MYPN|DIAPH2|EPS8|DIAPH1|
	GO:0031994	insulin-like growth factor I binding	45.5782	0.00161068	|IGFBP2|IGFBP5|
	GO:0008237	metallopeptidase activity	8.98725	0.00211119	|ANPEP|ADAMTS5|PAPPA|ADAMTS2|
	GO:0043621	protein self-association	14.9553	0.00211276	|SLC2A1|CTSC|TNFAIP3|
	GO:0002161	aminoacyl-tRNA editing activity	39.8809	0.00213868	|AARS|IARS|
	GO:0017153	sodium:dicarboxylate symporter activity	39.8809	0.00213868	|SLC1A5|SLC1A4|
	GO:0001071	nucleic acid binding transcription factor activity	35.4497	0.00273836	|SOX4|HMGA2|
	GO:0004029	aldehyde dehydrogenase (NAD) activity	35.4497	0.00273836	|ALDH1A3|ALDH3A2|
	GO:0008483	transaminase activity	31.9047	0.0034088	|SPTLC3|GOT1|
	GO:0005031	tumor necrosis factor-activated receptor activity	29.0043	0.00414909	|TNFRSF19|EDA2R|
	GO:0005041	low-density lipoprotein receptor activity	29.0043	0.00414909	|LDLR|VLDLR|
	GO:0016620	oxidoreductase activity, acting on the aldehyde or oxo group of donors, NAD or NADP as acceptor	29.0043	0.00414909	|ALDH1L2|ALDH1A3|
	GO:0005518	collagen binding	10.8766	0.0053376	|ITGA11|ITGA10|SERPINH1|
	GO:0031625	ubiquitin protein ligase binding	5.28224	0.00543148	|CBS|DIO2|TRIB3|USP13|HSPA5|
BP	GO ID	GO Name	Enrichment Score	p-value	Gene Symbols
	GO:0006418	tRNA aminoacylation for protein translation	34.1836	9.75767e-12	|IARS|MARS|TARS|WARS|SARS|YARS|NARS|AARS|GARS|
	GO:0001525	angiogenesis	9.5238	1.31717e-08	|VEGFA|NRP2|PRKD1|PTGS2|ANPEP|COL15A1|EPAS1|TGFB2|APOD|WARS|TGFBI|HMOX1|
	GO:0044281	small molecule metabolic process	3.39412	2.50942e-08	|BGN|TRIB3|UGCG|PHGDH|MOCOS|MAOA|PCK2|SQRDL|APOB|PRKD1|MSMO1|ANKRD1|PHKA1|CBS|PSAT1|PLA2G4A|LPCAT3|PTGS2|BCAT1|SLC2A1|LDLR|EXT1|HMOX1|ASNS|GPC6|GOT1|GLUL|SPTLC3|DIO2|
	GO:0043066	negative regulation of apoptotic process	5.6031	2.96642e-08	|TNFAIP3|SOX4|FAIM2|CBS|BTG2|HSPA5|PTK2B|ASNS|ARHGEF2|PRNP|SORT1|PLK2|HMGA2|BCL6|HSPA9|WNT5A|VEGFA|
	GO:0030154	cell differentiation	6.26402	4.97084e-08	|COL15A1|GADD45B|ANPEP|GPM6B|PAPPA|ARHGEF28|DIAPH2|INHBB|SLC7A5|ZNF521|SH3PXD2B|CADM1|OSR2|SEMA3D|EDA2R|
	GO:0007165	signal transduction	3.71706	9.19355e-08	|GUCY1A2|IGFBP5|IRS2|RGMB|RASSF2|STAC|RASD1|COL15A1|EXT1|EPS8|DTNA|SP110|PRKD1|PRKG1|ARRDC2|WISP1|TNFRSF10B|IGFBP2|VLDLR|YARS|ALCAM|PTK2B|PDE1C|EPAS1|
	GO:0043065	positive regulation of apoptotic process	8.90741	1.12431e-07	|TGFB2|ANKRD1|SOX4|ALDH1A3|DUSP1|PTGS2|HMGA2|FRZB|BCL6|MAP3K5|ZBTB16|
	GO:0008652	cellular amino acid biosynthetic process	44.3121	1.49621e-07	|PSAT1|GOT1|GLUL|PHGDH|ASNS|
	GO:0001974	blood vessel remodeling	26.5873	1.91137e-07	|VEGFA|EPAS1|TGFB2|BGN|LIF|CBS|
	GO:0030198	extracellular matrix organization	8.356	2.15196e-07	|TGFBI|COL15A1|POSTN|ITGA8|SERPINH1|COL11A1|NDNF|VIT|TGFB2|ADAMTS2|CTSK|
	GO:0006865	amino acid transport	24.5421	3.15154e-07	|SLC3A2|SLC1A5|SLC7A5|SLC38A1|SLC7A11|SLC1A4|
	GO:0030199	collagen fibril organization	24.5421	3.15154e-07	|LOXL2|ADAMTS2|SERPINH1|TGFB2|P4HA1|COL11A1|
	GO:0008285	negative regulation of cell proliferation	5.79276	1.04323e-06	|LIF|SPRY1|PMP22|WARS|PTGS2|ZBTB16|FRZB|PTK2B|BCL6|TGFB2|PTHLH|BTG2|SOX4|
	GO:0010976	positive regulation of neuron projection development	19.5335	1.28166e-06	|ANKRD1|WNT5A|PRKD1|PTK2B|CAMK1D|NDNF|
	GO:0071294	cellular response to zinc ion	53.1745	1.43772e-06	|MT1M|MT1G|MT1E|MT1H|
	GO:0006564	L-serine biosynthetic process	119.643	1.9403e-06	|PHGDH|SHMT2|PSAT1|
	GO:0006915	apoptotic process	4.14664	2.06751e-06	|FAIM2|GADD45B|PRKD1|PHF17|ZBTB16|CYFIP2|SEMA3A|DSP|CD14|CLSPN|PRUNE2|PTK2B|TNFRSF10B|ARHGEF2|CADM1|YARS|TNFRSF19|
	GO:0007155	cell adhesion	4.91923	2.65338e-06	|ALCAM|ITGA10|SPON1|LSAMP|COL15A1|LOXL2|POSTN|WISP1|TGFBI|RGMB|FLRT2|NRP2|ITGA11|CDH6|
	GO:0010595	positive regulation of endothelial cell migration	25.7296	2.77569e-06	|PTK2B|PRKD1|VEGFA|NRP2|WNT5A|
	GO:0071276	cellular response to cadmium ion	45.5782	2.87877e-06	|MT1H|MT1E|HMOX1|MT1G|
	GO:0034641	cellular nitrogen compound metabolic process	7.76061	5.76097e-06	|ASNS|GOT1|SQRDL|PHGDH|PSAT1|BCAT1|GLUL|CBS|DIO2|
	GO:0045926	negative regulation of growth	35.4497	8.62793e-06	|MT1H|MT1G|MT1M|MT1E|
	GO:0070059	intrinsic apoptotic signaling pathway in response to endoplasmic reticulum stress	35.4497	8.62793e-06	|TNFRSF10B|DDIT3|TRIB3|CHAC1|
	GO:0006006	glucose metabolic process	10.6349	9.5021e-06	|PCK2|PGM2L1|IGFBP5|PHKA1|IRS2|GOT1|APOD|
	GO:0009612	response to mechanical stimulus	18.9909	1.31353e-05	|ASNS|IGFBP2|PTK2B|BTG2|PTGER4|
	GO:0001666	response to hypoxia	8.23348	1.33772e-05	|LOXL2|PTK2B|EPAS1|AJUBA|SLC8A1|TGFB2|VEGFA|HMOX1|
	GO:0032496	response to lipopolysaccharide	9.79531	1.63744e-05	|IL12RB2|PTGER4|PTGER2|APOB|PTGS2|TIMP4|CD14|
	GO:0007596	blood coagulation	4.4598	1.81874e-05	|F2RL2|VEGFA|GUCY1A2|SLC8A1|PRKG1|HSPA5|PLA2G4A|TGFB2|APOB|SLC7A11|SLC3A2|PROS1|SLC7A5|
	GO:0055085	transmembrane transport	4.15117	1.85113e-05	|SLC14A1|NEDD4L|SLC1A4|ANO3|SLC2A1|SLC7A5|SLC38A1|SLC7A11|SLC47A1|SLC1A5|SLC8A1|SLC6A9|SLC3A2|HMOX1|
	GO:0071456	cellular response to hypoxia	12.1157	2.17688e-05	|PTGS2|ANKRD1|EPAS1|VEGFA|CBS|HMOX1|
	GO:0008284	positive regulation of cell proliferation	4.65762	2.62166e-05	|IL12RB2|LIF|HAS2|IRS2|VEGFA|ADRA1D|PTHLH|TGFB2|SHMT2|PTK2B|OSR2|SOX4|
	GO:0021680	cerebellar Purkinje cell layer development	59.8214	2.66627e-05	|AARS|FAIM2|HSPA5|
	GO:0034383	low-density lipoprotein particle clearance	59.8214	2.66627e-05	|HMOX1|LDLR|APOB|
	GO:0001501	skeletal system development	8.79264	3.31841e-05	|FRZB|SH3PXD2B|PTHLH|ZBTB16|POSTN|EXT1|SOX4|
	GO:0048010	vascular endothelial growth factor receptor signaling pathway	25.5238	3.44558e-05	|VEGFA|PTK2B|PRKD1|NRP2|
	GO:0006986	response to unfolded protein	15.3388	3.81301e-05	|HSPA4L|SERPINH1|CHAC1|DNAJB4|DDIT3|
	GO:0010226	response to lithium ion	53.1745	3.98083e-05	|PTGS2|IGFBP2|PTK2B|
	GO:0015804	neutral amino acid transport	53.1745	3.98083e-05	|SLC7A5|SLC1A5|SLC38A1|
	GO:0043129	surfactant homeostasis	53.1745	3.98083e-05	|VEGFA|PTHLH|EPAS1|
	GO:0034976	response to endoplasmic reticulum stress	24.5421	4.052e-05	|TRIB3|DDIT3|TNFRSF10B|FAM129A|
	GO:0048662	negative regulation of smooth muscle cell proliferation	24.5421	4.052e-05	|APOD|TNFAIP3|IGFBP5|HMOX1|
	GO:0010467	gene expression	3.58212	4.99703e-05	|SARS|NR4A3|EXOSC6|NR1D2|NEDD4L|MARS|NARS|WARS|ZFP36|IARS|TCEA1|GARS|YARS|AARS|TARS|
	GO:0032703	negative regulation of interleukin-2 production	47.8571	5.66051e-05	|PRNP|TNFAIP3|IL20RB|
	GO:0071260	cellular response to mechanical stimulus	13.9933	5.98807e-05	|PTGER4|ANKRD1|TNFRSF10B|PTGS2|CHEK1|
	GO:0006730	one-carbon metabolic process	22.0033	6.34283e-05	|MTHFD2|MTHFD1L|SHMT2|ALDH1L2|
	GO:0045778	positive regulation of ossification	43.5064	7.74708e-05	|ZBTB16|TGFB2|WNT5A|
	GO:0032764	negative regulation of mast cell cytokine production	159.524	7.83083e-05	|HMOX1|BCL6|
	GO:0060029	convergent extension involved in organogenesis	159.524	7.83083e-05	|FRZB|WNT5A|
	GO:0001837	epithelial to mesenchymal transition	20.5837	8.32044e-05	|TGFB2|WNT5A|HMGA2|LOXL2|
	GO:0006979	response to oxidative stress	9.47665	8.84679e-05	|HMOX1|PRNP|DUSP1|PTGS2|ERCC6|SLC7A11|
	GO:0001656	metanephros development	19.9405	9.46232e-05	|SPRY1|ITGA8|RDH10|OSR2|
	GO:0008283	cell proliferation	4.74773	0.000117545	|GLUL|USP13|ADRA1D|EPS8|IRS2|VEGFA|TGFB2|PRKD1|TGFBI|BCAT1|
	GO:0001942	hair follicle development	18.7675	0.000120835	|AARS|LDB2|TGFB2|TNFRSF19|
	GO:0051384	response to glucocorticoid stimulus	12.0851	0.00012207	|PTGS2|IGFBP2|PAPPA|DUSP1|GOT1|
	GO:0032793	positive regulation of CREB transcription factor activity	36.8131	0.00013304	|VEGFA|PRKD1|CAMK1D|
	GO:0006508	proteolysis	3.92271	0.000138224	|CPM|CTSK|ADAMTS5|CTSC|ADAMTS2|CPE|PROS1|ANPEP|PAPPA|CORIN|PRSS12|TNFAIP3|
	GO:0031175	neuron projection development	11.5597	0.000151177	|PTK2B|DIAPH1|PHGDH|BTG2|PRICKLE2|
	GO:0042149	cellular response to glucose starvation	34.1836	0.000168538	|HSPA5|SLC2A1|ASNS|
	GO:0035556	intracellular signal transduction	5.05533	0.00017096	|STAC|PRKD1|ARHGEF28|IGFBP5|ARHGEF2|GUCY1A2|DUSP1|SHC3|DCLK2|
	GO:0006811	ion transport	6.76767	0.000176261	|SLC8A1|SLC7A11|SLC1A4|SLC7A5|SLC1A5|SLC38A1|SLC3A2|
	GO:0042542	response to hydrogen peroxide	16.3614	0.000209096	|DUSP1|PTK2B|SLC8A1|HMOX1|
	GO:0007229	integrin-mediated signaling pathway	10.7786	0.000211237	|ITGA11|PRKD1|PTK2B|ITGA10|ITGA8|
	GO:0044267	cellular protein metabolic process	3.71706	0.000229028	|CPE|HSPA9|ASNS|DDIT3|HYOU1|ANPEP|IGFBP2|PAPPA|PROS1|GCNT1|HSPA5|IGFBP5|
	GO:0006435	threonyl-tRNA aminoacylation	106.349	0.00023395	|TARS|TARSL2|
	GO:0006868	glutamine transport	106.349	0.00023395	|SLC1A4|SLC1A5|
	GO:0014009	glial cell proliferation	106.349	0.00023395	|SOX4|PTK2B|
	GO:0021782	glial cell development	106.349	0.00023395	|SOX4|PHGDH|
	GO:0032354	response to follicle-stimulating hormone stimulus	106.349	0.00023395	|PAPPA|ASNS|
	GO:1901727	positive regulation of histone deacetylase activity	106.349	0.00023395	|VEGFA|PRKD1|
	GO:0008544	epidermis development	10.495	0.000239808	|ALDH3A2|UGCG|PTHLH|EDA2R|DSP|
	GO:0007565	female pregnancy	10.2259	0.00027125	|PSG1|PTHLH|CORIN|IGFBP2|PAPPA|
	GO:0007613	memory	15.1927	0.000280376	|ITGA8|PTGS2|VLDLR|PLK2|
	GO:0006950	response to stress	7.36263	0.000357858	|HYOU1|ZFP36|PHF17|IGFBP2|GADD45B|PTK2B|
	GO:0007173	epidermal growth factor receptor signaling pathway	6.03603	0.000358184	|IRS2|PTK2B|SPRY1|EPS8|SHC3|TRIB3|PDE1C|
	GO:0030968	endoplasmic reticulum unfolded protein response	9.60986	0.000363678	|ASNS|HYOU1|HSPA5|DDIT3|AARS|
	GO:0071356	cellular response to tumor necrosis factor	14.1799	0.000367756	|HAS2|ARHGEF2|APOB|ANKRD1|
	GO:0035924	cellular response to vascular endothelial growth factor stimulus	26.5873	0.000370868	|PRKD1|MT1G|VEGFA|
	GO:0045766	positive regulation of angiogenesis	9.49545	0.000384733	|PRKD1|HMOX1|PTK2B|WNT5A|VEGFA|
	GO:0007411	axon guidance	4.52906	0.000389892	|WNT5A|PRNP|TGFB2|EXT1|RGMB|NRP2|SEMA3A|ALCAM|NR4A3|
	GO:0032526	response to retinoic acid	13.5765	0.000435942	|TRIM16|DUSP1|IGFBP2|MEST|
	GO:0002138	retinoic acid biosynthetic process	79.7618	0.00046596	|RDH10|ALDH1A3|
	GO:0038033	positive regulation of endothelial cell chemotaxis by VEGF-activated vascular endothelial growth factor receptor signaling pathway	79.7618	0.00046596	|VEGFA|PRKD1|
	GO:0032147	activation of protein kinase activity	23.9285	0.000513338	|CLSPN|TGFB2|VEGFA|
	GO:0005975	carbohydrate metabolic process	4.3375	0.000536001	|PGM2L1|PHKA1|EXT1|GPC6|BGN|SLC3A2|GOT1|PCK2|SLC2A1|
	GO:0030036	actin cytoskeleton organization	6.78824	0.000555296	|DIAPH2|PRKG1|DIAPH1|BCL6|SSH2|FMNL2|
	GO:0033138	positive regulation of peptidyl-serine phosphorylation	12.5117	0.000598897	|WNT5A|LIF|PRKD1|VEGFA|
	GO:0043123	positive regulation of I-kappaB kinase/NF-kappaB cascade	6.6933	0.000598926	|TNFRSF19|PRKD1|HMOX1|AJUBA|PLK2|TNFRSF10B|
	GO:0001938	positive regulation of endothelial cell proliferation	12.271	0.000645627	|VEGFA|WNT5A|PRKD1|NRP2|
	GO:0002027	regulation of heart rate	21.7532	0.000687055	|SEMA3A|SLC8A1|EPAS1|
	GO:0001913	T cell mediated cytotoxicity	63.8095	0.000773381	|CADM1|CTSC|
	GO:0002634	regulation of germinal center formation	63.8095	0.000773381	|TNFAIP3|BCL6|
	GO:0002903	negative regulation of B cell apoptotic process	63.8095	0.000773381	|IRS2|BCL6|
	GO:0006563	L-serine metabolic process	63.8095	0.000773381	|CBS|SHMT2|
	GO:0043619	regulation of transcription from RNA polymerase II promoter in response to oxidative stress	63.8095	0.000773381	|HMOX1|EPAS1|
	GO:0046882	negative regulation of follicle-stimulating hormone secretion	63.8095	0.000773381	|INHBB|FST|
	GO:0072498	embryonic skeletal joint development	63.8095	0.000773381	|EXT1|OSR2|
	GO:0072657	protein localization to membrane	63.8095	0.000773381	|CPE|SH3PXD2B|
	GO:0043433	negative regulation of sequence-specific DNA binding transcription factor activity	11.6017	0.000801464	|HMOX1|PTHLH|PRNP|DDIT3|
	GO:0000122	negative regulation of transcription from RNA polymerase II promoter	3.44747	0.000828663	|ZFP36|OSR2|ANKRD1|FST|AJUBA|PER3|VEGFA|BCL6|VLDLR|NEDD4L|HMGA2|
	GO:0001523	retinoid metabolic process	11.3945	0.000858891	|LDLR|RDH10|GPC6|APOB|
	GO:0032869	cellular response to insulin stimulus	11.3945	0.000858891	|GOT1|INHBB|IRS2|TRIB3|
	GO:0007399	nervous system development	4.5095	0.000904269	|SEMA3D|VLDLR|ITGA8|GPM6B|LSAMP|SLC7A5|APOB|VEGFA|
	GO:0007603	phototransduction, visible light	11.1946	0.000919194	|RDH10|GPC6|LDLR|APOB|
	GO:0009749	response to glucose stimulus	11.0016	0.000982453	|PTK2B|IRS2|SLC8A1|GLUL|
	GO:0007166	cell surface receptor signaling pathway	6.09644	0.000984761	|TNFRSF10B|PTK2B|IL1R1|IL12RB2|LEPR|CD14|
	GO:0032870	cellular response to hormone stimulus	19.1428	0.00101196	|ASNS|DUSP1|IGFBP2|
	GO:0050715	positive regulation of cytokine secretion	19.1428	0.00101196	|PTGER4|CADM1|CD14|
	GO:0000096	sulfur amino acid metabolic process	18.4066	0.00113867	|GOT1|SQRDL|CBS|
	GO:0033209	tumor necrosis factor-mediated signaling pathway	18.4066	0.00113867	|EDA2R|TNFRSF19|PTK2B|
	GO:0001504	neurotransmitter uptake	53.1745	0.00115527	|SLC38A1|GLUL|
	GO:0006544	glycine metabolic process	53.1745	0.00115527	|PHGDH|SHMT2|
	GO:0090050	positive regulation of cell migration involved in sprouting angiogenesis	53.1745	0.00115527	|PTGS2|VEGFA|
	GO:0050900	leukocyte migration	7.45438	0.00117875	|PROS1|SLC7A5|APOB|SLC7A11|SLC3A2|
	GO:0042127	regulation of cell proliferation	7.38535	0.00122972	|ARHGEF2|TRNP1|CHEK1|PLA2G4A|PTGER2|
	GO:0031069	hair follicle morphogenesis	17.7248	0.00127508	|TGFB2|IGFBP5|FST|
	GO:0045600	positive regulation of fat cell differentiation	17.0918	0.0014215	|FRZB|SH3PXD2B|ZBTB16|
	GO:0006987	activation of signaling protein activity involved in unfolded protein response	9.97023	0.00142867	|HSPA5|ASNS|HYOU1|DDIT3|
	GO:0006457	protein folding	5.59732	0.00154115	|FKBP5|HSPA4L|AARS|QSOX1|DNAJB4|HSPA9|
	GO:0008203	cholesterol metabolic process	9.6681	0.00160478	|VLDLR|APOB|LDLR|LEPR|
	GO:0009396	folic acid-containing compound biosynthetic process	45.5782	0.00161068	|MTHFD1L|MTHFD2|
	GO:0019800	peptide cross-linking via chondroitin 4-sulfate glycosaminoglycan	45.5782	0.00161068	|BGN|NDNF|
	GO:0035999	tetrahydrofolate interconversion	45.5782	0.00161068	|MTHFD1L|SHMT2|
	GO:0043983	histone H4-K12 acetylation	45.5782	0.00161068	|PHF15|PHF17|
	GO:0046653	tetrahydrofolate metabolic process	45.5782	0.00161068	|MTHFD2|MTHFD1L|
	GO:0051279	regulation of release of sequestered calcium ion into cytosol	45.5782	0.00161068	|DIAPH1|PTK2B|
	GO:0060056	mammary gland involution	45.5782	0.00161068	|FRZB|IGFBP5|
	GO:0060213	positive regulation of nuclear-transcribed mRNA poly(A) tail shortening	45.5782	0.00161068	|ZFP36|BTG2|
	GO:0060993	kidney morphogenesis	45.5782	0.00161068	|GCNT1|SOX4|
	GO:0071313	cellular response to caffeine	45.5782	0.00161068	|SLC8A1|CHEK1|
	GO:0045087	innate immune response	3.16744	0.00166101	|CD14|TNFAIP3|MAP3K5|PDE1C|SAMHD1|CTSK|PROS1|TRIB3|IRS2|PRKD1|CYFIP2|
	GO:0007420	brain development	5.50082	0.00168688	|IRS2|CADM1|SLC7A11|FRZB|APOD|PHGDH|
	GO:0007498	mesoderm development	15.9524	0.00174546	|EXT1|MEST|VEGFA|
	GO:0001558	regulation of cell growth	9.38374	0.00179567	|IGFBP5|FAM107A|IGFBP2|WISP1|
	GO:0009636	response to toxic substance	9.24775	0.00189687	|INMT|ERCC6|ASNS|SLC7A11|
	GO:0071222	cellular response to lipopolysaccharide	9.24775	0.00189687	|ANKRD1|CD14|WNT5A|TNFAIP3|
	GO:0007257	activation of JUN kinase activity	15.4378	0.00192356	|WNT5A|MAP3K5|ERCC6|
	GO:0060548	negative regulation of cell death	15.4378	0.00192356	|SOX4|TNFAIP3|PRKD1|
	GO:0007601	visual perception	5.34716	0.00195311	|TIMP3|EPAS1|RDH10|COL11A1|EYA4|TGFBI|
	GO:0033673	negative regulation of kinase activity	39.8809	0.00213868	|IRS2|AJUBA|
	GO:0060324	face development	39.8809	0.00213868	|WNT5A|ALDH1A3|
	GO:0090037	positive regulation of protein kinase C signaling cascade	39.8809	0.00213868	|WNT5A|VEGFA|
	GO:0030574	collagen catabolic process	8.86242	0.00222448	|CTSK|ADAMTS2|COL11A1|COL15A1|
	GO:0007275	multicellular organismal development	3.26893	0.00224318	|ANGPTL2|LIF|EYA4|ZNF521|LEPR|DIAPH2|GADD45B|HMGA2|ADRA1D|WNT5A|
	GO:0002053	positive regulation of mesenchymal cell proliferation	14.5021	0.00231332	|VEGFA|IRS2|WNT5A|
	GO:0032024	positive regulation of insulin secretion	14.5021	0.00231332	|IRS2|SOX4|GLUL|
	GO:0035019	somatic stem cell maintenance	14.5021	0.00231332	|LDB2|HMGA2|SOX4|
	GO:0003007	heart morphogenesis	14.0756	0.0025255	|SLC8A1|VEGFA|TGFB2|
	GO:0009058	biosynthetic process	14.0756	0.0025255	|SPTLC3|ALDH1L2|GOT1|
	GO:0007160	cell-matrix adhesion	8.50793	0.00258983	|ITGA11|ITGA10|ITGA8|SNED1|
	GO:0006983	ER overload response	35.4497	0.00273836	|HSPA5|DDIT3|
	GO:0042769	DNA damage response, detection of DNA damage	35.4497	0.00273836	|SOX4|HMGA2|
	GO:0045080	positive regulation of chemokine biosynthetic process	35.4497	0.00273836	|HMOX1|WNT5A|
	GO:0048843	negative regulation of axon extension involved in axon guidance	35.4497	0.00273836	|SEMA3A|WNT5A|
	GO:0050919	negative chemotaxis	35.4497	0.00273836	|WNT5A|NRP2|
	GO:0048286	lung alveolus development	13.6735	0.00274954	|PTHLH|LIF|VEGFA|
	GO:0034332	adherens junction organization	13.2936	0.00298568	|DSP|CDH6|CADM1|
	GO:0030324	lung development	8.1807	0.00299515	|EPAS1|ADAMTS2|WNT5A|VEGFA|
	GO:0022617	extracellular matrix disassembly	8.07715	0.00313953	|COL11A1|SH3PXD2B|CTSK|COL15A1|
	GO:0040037	negative regulation of fibroblast growth factor receptor signaling pathway	31.9047	0.0034088	|SPRY1|WNT5A|
	GO:0045779	negative regulation of bone resorption	31.9047	0.0034088	|TNFAIP3|VEGFA|
	GO:0002576	platelet degranulation	7.87771	0.00344267	|VEGFA|TGFB2|HSPA5|PROS1|
	GO:0042493	response to drug	4.07542	0.00363731	|SLC8A1|PTGS2|TGFB2|PTK2B|TIMP4|APOD|IGFBP2|
	GO:0045944	positive regulation of transcription from RNA polymerase II promoter	2.70379	0.00375575	|EPAS1|DDIT3|TCEA1|HMGA2|LDB2|SOX4|OSR2|VEGFA|PRKD1|LIF|WNT5A|ANKRD1|
	GO:0045727	positive regulation of translation	12.271	0.00376905	|FAM129A|SOX4|PTK2B|
	GO:0030168	platelet activation	4.69187	0.00380008	|PLA2G4A|VEGFA|HSPA5|TGFB2|F2RL2|PROS1|
	GO:0008150	biological_process	2.83942	0.00394386	|NR4A3|TIMP4|AIM1|USP53|NCKAP5|PIP|ABHD2|FLRT2|BGN|KLHL5|TARSL2|
	GO:0043434	response to peptide hormone stimulus	11.9643	0.00405591	|BTG2|NR4A3|TIMP4|
	GO:0043966	histone H3 acetylation	11.9643	0.00405591	|PHF17|PHF15|TRIM16|
	GO:0051272	positive regulation of cellular component movement	29.0043	0.00414909	|VEGFA|BCL6|
	GO:0061036	positive regulation of cartilage development	29.0043	0.00414909	|ZBTB16|WNT5A|
	GO:0009408	response to heat	11.6725	0.00435599	|CD14|DNAJB4|MTHFD2|
	GO:0048661	positive regulation of smooth muscle cell proliferation	11.6725	0.00435599	|PTGS2|HMOX1|VEGFA|
	GO:0033554	cellular response to stress	11.3945	0.00466949	|NR4A3|EPAS1|VEGFA|
	GO:0001823	mesonephros development	26.5873	0.00495835	|ZBTB16|OSR2|
	GO:0031334	positive regulation of protein complex assembly	26.5873	0.00495835	|AJUBA|VEGFA|
	GO:0042574	retinal metabolic process	26.5873	0.00495835	|ALDH1A3|RDH10|
	GO:0043087	regulation of GTPase activity	26.5873	0.00495835	|AJUBA|PRKG1|
	GO:0043588	skin development	11.1296	0.00499663	|ADAMTS2|AARS|DSP|
	GO:0051260	protein homooligomerization	5.21319	0.00574777	|HMOX1|KCTD16|KCND3|GLUL|PRNP|
	GO:0001706	endoderm formation	24.5421	0.00583567	|DUSP1|DUSP5|
	GO:0001935	endothelial cell proliferation	24.5421	0.00583567	|LOXL2|HMOX1|
	GO:0045807	positive regulation of endocytosis	24.5421	0.00583567	|CD14|NEDD4L|
	GO:0045921	positive regulation of exocytosis	24.5421	0.00583567	|STXBP5|RAB27B|
	GO:0071542	dopaminergic neuron differentiation	24.5421	0.00583567	|VEGFA|WNT5A|
	GO:0007568	aging	6.78824	0.00592279	|CTSC|LOXL2|APOD|IGFBP2|
	GO:0043524	negative regulation of neuron apoptotic process	6.71678	0.00615312	|HMOX1|NDNF|AARS|NR4A3|
	GO:0016055	Wnt receptor signaling pathway	5.08037	0.00641997	|DDIT3|FRZB|KREMEN1|WISP1|WNT5A|
