# Supplementary material for: Analyses of key mRNAs and lncRNAs for different osteo‐differentiation potentials of periodontal ligament stem cell and gingival mesenchymal stem cell
Source: J Cell Mol Med. 2021 May 24;25(13):6217–31. doi: 10.1111/jcmm.16571 (PMC8256345; doi:10.1111/jcmm.16571)
Supplement: Supplementary file 9 — Table S9 [file JCMM-25-6217-s006.xlsx]

## Sheet: Sheet1
Supplemental table 9 pathway analyses of common differentially expressed mRNAs in hPDLSCs and hGMSCs
Pathway ID	Pathway Name	Enrichment Score	p-value	Gene Symbols
970	Aminoacyl-tRNA biosynthesis	25.3212	1.51768e-11	|SARS|TARSL2|NARS|AARS|TARS|MARS|WARS|GARS|IARS|YARS|
1100	Metabolic pathways	3.35416	3.34467e-07	|MTHFD1L|ALDH3A2|P4HA1|RDH10|PLA2G4A|ASNS|MTHFD2|GCNT1|EXT1|GLUL|PTGS2|BCAT1|ALDH1A3|MAOA|CBS|PSAT1|UGCG|SPTLC3|PCK2|SHMT2|PHGDH|AOX1|GOT1|ANPEP|MSMO1|
1230	Biosynthesis of amino acids	15.9524	6.03123e-07	|GOT1|PSAT1|SHMT2|PHGDH|CBS|BCAT1|GLUL|
4978	Mineral absorption	18.7675	1.63338e-06	|MT1G|MT1H|MT1E|MT1M|SLC8A1|HMOX1|
4060	Cytokine-cytokine receptor interaction	6.57213	2.33765e-06	|TNFRSF10B|IL20RB|LIF|IL1R1|VEGFA|TGFB2|EDA2R|IL12RB2|LEPR|INHBB|TNFRSF19|
260	Glycine, serine and threonine metabolism	21.5572	6.90529e-06	|CBS|MAOA|PHGDH|SHMT2|PSAT1|
4010	MAPK signaling pathway	6.13552	1.31619e-05	|MAP3K5|IL1R1|DUSP1|DDIT3|DUSP5|GADD45B|TGFB2|CD14|PLA2G4A|CACNA2D3|
670	One carbon pool by folate	31.9047	1.35266e-05	|MTHFD1L|MTHFD2|SHMT2|ALDH1L2|
5412	Arrhythmogenic right ventricular cardiomyopathy (ARVC)	12.7619	1.61033e-05	|ITGA10|ITGA11|SLC8A1|ITGA8|DSP|CACNA2D3|
5410	Hypertrophic cardiomyopathy (HCM)	11.2605	3.31929e-05	|ITGA10|SLC8A1|ITGA11|TGFB2|CACNA2D3|ITGA8|
5414	Dilated cardiomyopathy	10.518	4.90261e-05	|CACNA2D3|ITGA10|SLC8A1|ITGA11|TGFB2|ITGA8|
330	Arginine and proline metabolism	13.9933	5.98807e-05	|MAOA|P4HA1|ALDH3A2|GOT1|GLUL|
4810	Regulation of actin cytoskeleton	5.93576	0.000139863	|DIAPH1|SSH2|ITGA8|DIAPH2|CD14|ITGA10|CYFIP2|ITGA11|
350	Tyrosine metabolism	16.3614	0.000209096	|ALDH1A3|MAOA|GOT1|AOX1|
380	Tryptophan metabolism	15.9524	0.000231189	|ALDH3A2|INMT|AOX1|MAOA|
360	Phenylalanine metabolism	26.5873	0.000370868	|MAOA|ALDH1A3|GOT1|
4974	Protein digestion and absorption	9.06384	0.000478382	|COL11A1|SLC8A1|SLC1A5|SLC3A2|COL15A1|
4064	NF-kappa B signaling pathway	8.66976	0.000588422	|IL1R1|CD14|TNFAIP3|GADD45B|PTGS2|
4510	Focal adhesion	5.42071	0.000688502	|ITGA11|SHC3|DIAPH1|ITGA8|ITGA10|COL11A1|VEGFA|
750	Vitamin B6 metabolism	53.1745	0.00115527	|PSAT1|AOX1|
340	Histidine metabolism	17.0918	0.0014215	|ALDH3A2|ALDH1A3|MAOA|
5211	Renal cell carcinoma	9.6681	0.00160478	|EPAS1|TGFB2|SLC2A1|VEGFA|
4115	p53 signaling pathway	9.38374	0.00179567	|SESN2|TNFRSF10B|CHEK1|GADD45B|
5202	Transcriptional misregulation in cancer	5.31745	0.00201002	|NR4A3|ZBTB16|HMGA2|DDIT3|BCL6|CD14|
4920	Adipocytokine signaling pathway	8.98725	0.00211119	|LEPR|IRS2|SLC2A1|PCK2|
250	Alanine, aspartate and glutamate metabolism	14.9553	0.00211276	|GOT1|ASNS|GLUL|
4512	ECM-receptor interaction	7.33442	0.00447308	|COL11A1|ITGA11|ITGA8|ITGA10|
280	Valine, leucine and isoleucine degradation	10.8766	0.0053376	|BCAT1|AOX1|ALDH3A2|
4630	Jak-STAT signaling pathway	5.04822	0.00659649	|LIF|LEPR|IL20RB|SPRY1|IL12RB2|
4713	Circadian entrainment	6.57829	0.00663197	|GUCY1A2|PER3|RASD1|PRKG1|
4913	Ovarian steroidogenesis	9.38374	0.00812698	|PLA2G4A|PTGS2|LDLR|
4141	Protein processing in endoplasmic reticulum	4.77616	0.00834575	|HSPA4L|HYOU1|HSPA5|DDIT3|MAP3K5|
5200	Pathways in cancer	3.41488	0.00962314	|VEGFA|TGFB2|ZBTB16|PTGS2|WNT5A|SLC2A1|EPAS1|
450	Selenocompound metabolism	18.7675	0.0100083	|MARS|INMT|
1210	2-Oxocarboxylic acid metabolism	18.7675	0.0100083	|GOT1|BCAT1|
5146	Amoebiasis	5.85408	0.0100456	|IL1R1|COL11A1|TGFB2|CD14|
4726	Serotonergic synapse	5.59732	0.0117607	|MAOA|PLA2G4A|PTGS2|DUSP1|
4020	Calcium signaling pathway	4.35857	0.0122344	|PTK2B|ADRA1D|PHKA1|SLC8A1|PDE1C|
4730	Long-term depression	7.97618	0.0128142	|PRKG1|GUCY1A2|PLA2G4A|
4270	Vascular smooth muscle contraction	5.31745	0.0140633	|PRKG1|GUCY1A2|PLA2G4A|ADRA1D|
5166	HTLV-I infection	3.57142	0.0143091	|TGFB2|SLC2A1|CHEK1|WNT5A|ZFP36|IL1R1|
10	Glycolysis / Gluconeogenesis	7.25107	0.0166714	|PCK2|ALDH3A2|ALDH1A3|
4370	VEGF signaling pathway	7.14285	0.0173732	|PLA2G4A|PTGS2|VEGFA|
630	Glyoxylate and dicarboxylate metabolism	13.2936	0.0197336	|GLUL|SHMT2|
3018	RNA degradation	6.64682	0.0211407	|EXOSC6|HSPA9|BTG2|
982	Drug metabolism - cytochrome P450	6.46717	0.0227696	|AOX1|ALDH1A3|MAOA|
4650	Natural killer cell mediated cytotoxicity	4.55782	0.0238287	|PTK2B|SHC3|ULBP1|TNFRSF10B|
4910	Insulin signaling pathway	4.55782	0.0238287	|PCK2|IRS2|SHC3|PHKA1|
290	Valine, leucine and isoleucine biosynthesis	79.7618	0.0249963	|BCAT1|
410	beta-Alanine metabolism	11.0016	0.0284384	|ALDH1A3|ALDH3A2|
4350	TGF-beta signaling pathway	5.90828	0.0290282	|INHBB|TGFB2|FST|
4640	Hematopoietic cell lineage	5.43831	0.0361661	|IL1R1|CD14|ANPEP|
4970	Salivary secretion	5.31745	0.0383685	|PRKG1|GUCY1A2|ADRA1D|
270	Cysteine and methionine metabolism	9.11564	0.0406655	|GOT1|CBS|
5020	Prion diseases	8.86242	0.0428819	|HSPA5|PRNP|
5323	Rheumatoid arthritis	5.09118	0.0429914	|VEGFA|TGFB2|CTSK|
4151	PI3K-Akt signaling pathway	2.75833	0.0456623	|COL11A1|ITGA11|VEGFA|ITGA10|ITGA8|PCK2|
