# Supplementary material for: Analyses of key mRNAs and lncRNAs for different osteo‐differentiation potentials of periodontal ligament stem cell and gingival mesenchymal stem cell
Source: J Cell Mol Med. 2021 May 24;25(13):6217–31. doi: 10.1111/jcmm.16571 (PMC8256345; doi:10.1111/jcmm.16571)
Supplement: Supplementary file 10 — Table S10 [file JCMM-25-6217-s012.xlsx]

## Sheet: Sheet1
Supplemental table 10 GO analyses of specific differentially expressed mRNAs in hPDLSCs
	GO ID	GO Name	Enrichment Score	p-value	Gene Symbols
CC	GO:0005615	extracellular space	7.53191	6.06917e-18	|STC1|CFH|KIT|COMP|TNFSF18|FBLN1|CDH13|SERPING1|SULF2|FLT1|COL3A1|SLIT2|INS|ANGPTL4|ENPP2|ANG|DPT|NRG1|MSTN|NGF|LIPH|PLAU|GDF15|CXCL12|ALPL|SERPINE2|GPX3|BMP6|OGN|VCAM1|LGALS3BP|
	GO:0005576	extracellular region	4.74456	7.41772e-15	|NOTCH2|FBLN1|NGRN|SERPING1|SERPINE2|COL10A1|INS|ADAMTS3|GDF15|COL8A1|APOL6|ANGPTL4|MMP19|APOL2|NRG1|PLAU|CFH|PAPPA2|PDCD1LG2|FBN2|OGN|SLIT2|VASN|PTGFR|ADAM12|OLFML2A|LIPH|LTBP1|KRTAP1-1|COL3A1|IFI30|CRISPLD2|MFAP4|NGF|COMP|CXCL12|EPGN|
	GO:0031012	extracellular matrix	17.937	1.72632e-14	|ADAMTS3|OLFML2A|OGN|FBLN1|DPT|CRISPLD2|SERPINE2|LGALS3BP|MFAP4|COL3A1|COMP|COL8A1|MMP19|LTBP1|HMCN1|
	GO:0005887	integral to plasma membrane	4.99135	4.34724e-11	|LRP12|SLC1A1|BDKRB2|BDKRB1|ANKH|PTK7|SLC7A1|FAT1|CNTNAP1|NRG1|ENPP2|SLC31A1|GRPR|FLT1|CD44|OPN3|NOTCH2|CMKLR1|TRPA1|TLR3|CLDN1|PLXNA2|EPGN|EPHB2|EPHA4|PTGFR|
	GO:0005634	nucleus	2.38632	1.77847e-10	|KCNIP3|AIMP2|ZFP36L2|TSC22D3|MAB21L1|TP53|FOPNL|LEPRE1|TPX2|NGRN|MT1B|NFXL1|FAT1|IRAK3|PALLD|MKI67|XAF1|RPS6KA2|PER1|ANG|E2F7|CTH|MKX|ZNF419|ADAM12|SEC14L2|NR3C1|FLT1|NFIA|AKAP13|FOXD1|KLF9|KIT|CSTA|ANLN|CEBPG|ATF4|NOTCH2|STXBP4|LHX8|NCOA3|XBP1|ADARB1|SLFN5|HIP1|HIPK2|TIGD2|GPSM2|ARL4C|ZHX3|NRG1|MSC|IFRD1|TLK1|ELK3|PMAIP1|FOXC2|UCHL1|NUPR1|NFIL3|
	GO:0016021	integral to membrane	2.52809	2.51804e-10	|VCAM1|LRRC15|ABCA8|VASN|FAT1|ABCA13|LPCAT2|C5orf28|UNC5B|GPR89A|ELFN1|TGFBR2|TMEM150C|COX8A|NINJ1|WSCD1|BDKRB1|COX11|CMKLR1|NFXL1|FMO3|GRIA3|TMEM100|SLC31A1|LRP12|FAM155A|COLEC12|CLDN1|SEC14L2|ALPL|ADAM12|SLC44A1|GALNT16|GPR89C|B3GNT5|ANKH|PTGFR|PTPLAD2|TLR3|KIT|TRPA1|TNFSF18|EPHB2|PDCD1LG2|PTK7|DHRS3|SLC22A15|HERPUD1|DRAM1|SMIM10|LAYN|CDH2|SCN9A|OPN3|
	GO:0005578	proteinaceous extracellular matrix	11.6766	1.32159e-09	|MMP19|LTBP1|COMP|LEPRE1|ANGPTL4|FBLN1|DPT|ADAMTS3|OGN|ADAMTS6|LGALS3BP|FBN2|
	GO:0005737	cytoplasm	2.41792	3.20406e-09	|PTGFR|MKI67|ARL4C|KIT|UCHL1|EPRS|MSTN|GALM|CDH13|ZNF419|STC1|ZFP36L2|ZHX3|RALGPS2|EIF5|ATF4|TP53|SLIT2|TALDO1|CARS|CTH|BMP6|NRG1|TSC22D3|RGS4|MKNK2|INSC|TLR3|CD44|NR3C1|KIF11|EPHA4|CSTA|LARS|PER1|FLT1|STXBP4|APOL6|GRPEL2|TPX2|HIPK2|LONP1|AKAP13|NCOA3|GPSM2|HIP1|SEC14L2|MT1B|PSPH|RPS6KA2|IRAK3|DDIT4|
	GO:0005829	cytosol	2.74688	1.80537e-07	|EPRS|RPS5|TALDO1|PMAIP1|SERPINE2|XAF1|CARS|PGD|EIF2S2|KIF11|RNF41|PDE7B|CTH|NR3C1|ADH1A|PIK3R1|PSPH|KCNIP3|LARS|GCLM|UCHL1|TGFBR2|ADH1C|EIF5|TSC22D3|TP53|AIMP2|RGS4|AKR1C1|RPS6KA2|ADH1B|DDIT4|ME1|AKAP13|
	GO:0005886	plasma membrane	2.38339	2.54418e-07	|SLC7A1|CD44|PIK3R1|LIPH|PLXNA2|KCNK6|ANKH|UCHL1|GRIA3|NOTCH2|KCNIP3|ENPP2|ADAM12|PTGFR|RALGPS2|ARL4C|ABCA8|SLC44A1|SLC1A1|PDCD1LG2|NEGR1|ALPL|SULF2|BDKRB1|RGS4|FAT1|TGFBR2|TNFSF18|PLAU|BDKRB2|SLIT2|IFI30|KIT|CDH2|VCAM1|SMIM10|CDH13|SLC31A1|CMKLR1|ITGA5|GRPR|FLT1|
	GO:0009986	cell surface	6.01522	1.55721e-05	|VCAM1|NOTCH2|SULF2|SLIT2|LAYN|TNFSF18|TLR3|CD44|PLAU|EPHA4|
	GO:0005788	endoplasmic reticulum lumen	8.68447	3.63618e-05	|P4HA2|COL8A1|LEPRE1|INS|UGGT2|COL3A1|COL10A1|
	GO:0009897	external side of plasma membrane	7.98572	6.23112e-05	|KIT|CDH13|VCAM1|CD44|ITGA5|CXCL12|TGFBR2|
	GO:0030175	filopodium	14.7039	0.000325396	|ARL4C|VCAM1|FAT1|EPHA4|
	GO:0016020	membrane	2.76417	0.000527837	|TLR3|SLC7A1|RGS4|SLIT2|GRIA3|SLC1A1|CDH2|CD44|B3GNT5|HIP1|NRG1|LGALS3BP|PAPPA2|NR3C1|PIK3R1|AKAP13|
	GO:0001527	microfibril	49.6256	0.00138682	|MFAP4|FBN2|
	GO:0031594	neuromuscular junction	14.5246	0.00233477	|SERPINE2|NRG1|EPHA4|
	GO:0005730	nucleolus	2.32468	0.00244603	|GPSM2|NCOA3|MKI67|ZNF419|CEBPG|ADAM12|ELK3|TP53|ADARB1|FLT1|ZHX3|UCHL1|TPX2|NFIA|RSL24D1|STXBP4|NR3C1|ANG|
	GO:0005783	endoplasmic reticulum	3.15584	0.00287897	|BDKRB1|AGA|SULF2|HAX1|KCNIP3|P4HA2|EPHA4|TP53|LPCAT2|HSPA13|
	GO:0005911	cell-cell junction	7.70883	0.00375402	|CDH2|FAT1|PTK7|ITGA5|
	GO:0030027	lamellipodium	6.7864	0.00596031	|FAT1|HAX1|CDH2|PALLD|
MF	GO:0005515	protein binding	2.40562	5.54445e-11	|CTH|ITGA5|ANGPTL4|SERPING1|AKAP13|HIPK2|PTK7|MGARP|OGN|UCHL1|ZHX3|TP53|ADH1A|MKI67|ATF4|NCOA3|NR3C1|HAX1|EPHA4|LTBP1|COMP|PALLD|UHRF1BP1|ELK3|LRP12|KIT|FLT1|PLAU|EIF2S2|SLIT2|LONP1|PIK3R1|IRAK3|RNF41|CFH|SERPINE2|HIP1|CNTNAP1|NRG1|AKAP6|ARL4C|BDKRB2|PMAIP1|CD44|EPRS|NOTCH2|CARS|CEBPG|CMKLR1|GPSM2|NEGR1|INS|ADAM12|UNC5B|AIMP2|LARS|COL3A1|ANG|TGFBR2|TPX2|PLXNA2|FAT1|
	GO:0008201	heparin binding	13.6376	4.92996e-08	|COMP|SLIT2|MSTN|LIPH|CRISPLD2|CFH|ADAMTS3|ANG|SERPINE2|
	GO:0005509	calcium ion binding	4.9772	1.55423e-07	|MMP19|PSPH|COMP|CDH13|KCNIP3|NOTCH2|HMCN1|SULF2|STXBP4|LPCAT2|FBLN1|FBN2|FAT1|LTBP1|SLIT2|ENPP2|CDH2|
	GO:0003700	sequence-specific DNA binding transcription factor activity	4.10396	5.18319e-07	|FOXC2|ELK3|CEBPG|NFXL1|MKX|KLF9|MSC|LHX8|ATF4|ZFP36L2|NFIA|TP53|ZHX3|FOXD1|NFIL3|E2F7|TSC22D3|XBP1|NR3C1|
	GO:0046872	metal ion binding	3.75951	9.8255e-07	|ZHX3|ENPP2|COLEC12|TP53|ITGA5|NPTX1|MKNK2|TGFBR2|ME1|ESCO2|EIF2S2|COL3A1|ADARB1|ALPL|KIT|MT1B|AKAP13|PDE7B|CARS|COL10A1|
	GO:0005524	ATP binding	3.21461	1.13914e-06	|KIF11|TP53|KIT|RPS6KA2|SLFN5|TGFBR2|IRAK3|ABCA13|EPHA4|HIPK2|MKNK2|EPRS|ALPK2|HSPA13|TPX2|MKI67|CARS|FLT1|PTK7|TLK1|ABCA8|LARS|LONP1|EPHB2|
	GO:0008083	growth factor activity	9.62435	4.255e-06	|NRG1|MSTN|OGN|BMP6|EPGN|CXCL12|NGF|GDF15|
	GO:0002020	protease binding	17.1123	2.28654e-05	|INS|BDKRB2|CSTA|TP53|KIT|
	GO:0005102	receptor binding	6.33518	2.95988e-05	|MSTN|AKAP6|NRG1|ANG|SERPINE2|CXCL12|TNFSF18|EPHB2|APOL2|
	GO:0004947	bradykinin receptor activity	198.502	5.05288e-05	|BDKRB1|BDKRB2|
	GO:0003714	transcription corepressor activity	7.80627	7.20283e-05	|KCNIP3|MSC|E2F7|HIPK2|ZHX3|NFIL3|ELK3|
	GO:0043565	sequence-specific DNA binding	4.15119	0.000165923	|FOXD1|ZHX3|ELK3|LHX8|NR3C1|XBP1|LONP1|MKX|FOXC2|CEBPG|ATF4|
	GO:0004024	alcohol dehydrogenase activity, zinc-dependent	99.2511	0.000301159	|ADH1A|ADH1B|
	GO:0043125	ErbB-3 class receptor binding	99.2511	0.000301159	|NRG1|PIK3R1|
	GO:0005540	hyaluronic acid binding	28.3575	0.000313735	|LAYN|TNFAIP6|CD44|
	GO:0005507	copper ion binding	13.6898	0.000429722	|TP53|COX11|MT1B|ANG|
	GO:0005201	extracellular matrix structural constituent	12.4064	0.000628538	|COL3A1|FBN2|FBLN1|COMP|
	GO:0008134	transcription factor binding	4.99826	0.00111718	|GPX3|FOXD1|FOXC2|TP53|ENPP2|NFIA|CEBPG|
	GO:0004714	transmembrane receptor protein tyrosine kinase activity	17.5149	0.00134505	|PTK7|KIT|FLT1|
	GO:0004022	alcohol dehydrogenase (NAD) activity	49.6256	0.00138682	|ADH1C|ADH1A|
	GO:0050661	NADP binding	16.5419	0.00159304	|ME1|PGD|FMO3|
	GO:0005005	transmembrane-ephrin receptor activity	44.1116	0.00177713	|EPHB2|EPHA4|
	GO:0046332	SMAD binding	14.8877	0.00217195	|COL3A1|HIPK2|TGFBR2|
	GO:0009055	electron carrier activity	6.36225	0.00241706	|COX11|ME1|ALDH2|DHRS3|P4HA2|
	GO:0005003	ephrin receptor activity	36.0913	0.00269707	|EPHA4|EPHB2|
	GO:0005543	phospholipid binding	4.21065	0.00301766	|ARHGAP42|RALGPS2|ANLN|HIP1|CDH2|SEC14L2|AKAP13|
	GO:0005125	cytokine activity	6.01522	0.00309618	|BMP6|GDF15|NRG1|TNFSF18|MSTN|
	GO:0004713	protein tyrosine kinase activity	8.02029	0.00324659	|FLT1|KIT|PTK7|EPHB2|
	GO:0005044	scavenger receptor activity	12.6704	0.00347349	|COLEC12|ENPP2|LGALS3BP|
	GO:0004222	metalloendopeptidase activity	7.56199	0.00402723	|MMP19|ADAMTS6|ADAMTS3|ADAM12|
	GO:0005159	insulin-like growth factor receptor binding	28.3575	0.0044182	|INS|PIK3R1|
	GO:0030169	low-density lipoprotein particle binding	28.3575	0.0044182	|COLEC12|CDH13|
	GO:0003674	molecular_function	2.9583	0.00460554	|AUTS2|HERPUD1|TMEM100|LEPRE1|NUPR1|KRTAP1-5|PDCD1LG2|NGRN|MFAP4|LIX1L|
	GO:0003743	translation initiation factor activity	11.236	0.00490821	|EIF2S2|EIF1B|EIF5|
	GO:0042803	protein homodimerization activity	3.1564	0.0049195	|OLFML2A|KIT|GRPEL2|PSPH|IRAK3|SLIT2|CDH13|ZHX3|CARS|
	GO:0005024	transforming growth factor beta-activated receptor activity	26.467	0.00508103	|TGFBR2|LTBP1|
	GO:0043395	heparan sulfate proteoglycan binding	26.467	0.00508103	|CFH|COMP|
	GO:0046982	protein heterodimerization activity	3.81735	0.00522974	|BDKRB2|BMP6|GCLM|ZHX3|IRAK3|TP53|CEBPG|
BP	GO:0007155	cell adhesion	8.30736	5.03617e-12	|CXCL12|DPT|MFAP4|COMP|TNFAIP6|ADAM12|NINJ1|NEGR1|CLDN1|VCAM1|FAT1|LGALS3BP|EPHA4|ITGA5|COL8A1|PTK7|CNTNAP1|CDH2|CD44|
	GO:0030198	extracellular matrix organization	12.2882	1.33974e-10	|COL8A1|FBLN1|MFAP4|LEPRE1|MMP19|ADAMTS3|COL10A1|FBN2|OLFML2A|ITGA5|CRISPLD2|LTBP1|COL3A1|
	GO:0043066	negative regulation of apoptotic process	6.56206	8.45784e-09	|ANGPTL4|INS|CD44|CXCL12|CTH|FOXC2|PIK3R1|COMP|NOTCH2|BDKRB2|PTGFR|TSC22D3|NRG1|NGF|TP53|TNFSF18|
	GO:0030199	collagen fibril organization	30.5388	8.6727e-08	|DPT|MKX|ADAMTS3|FOXC2|LEPRE1|COL3A1|
	GO:0006069	ethanol oxidation	72.1826	4.02382e-07	|ALDH2|ADH1B|ADH1A|ADH1C|
	GO:0008285	negative regulation of cell proliferation	6.65371	6.60947e-07	|RPS6KA2|SERPINE2|TP53|AIMP2|DPT|ADARB1|CDH13|LEPRE1|RNF41|SLIT2|NOTCH2|E2F7|
	GO:0007165	signal transduction	3.85441	6.66337e-07	|UNC5B|CXCL12|TNFAIP6|GDF15|RPS6KA2|ARHGAP42|TLR3|PTK7|LRP12|GPR89A|KCNIP3|PLAU|KIT|LGALS3BP|PIK3R1|CNTNAP1|TNFSF18|PDE7B|NR3C1|ELK3|
	GO:0010628	positive regulation of gene expression	12.1223	7.42915e-07	|MKX|FOXD1|NCOA3|NGF|CD44|RPS6KA2|KIT|NFIL3|
	GO:0042060	wound healing	18.6096	1.79445e-06	|NRG1|TGFBR2|INS|PTK7|COL3A1|ELK3|
	GO:0001525	angiogenesis	8.88816	1.89358e-06	|ANG|EPHB2|ITGA5|MMP19|TMEM100|COL8A1|ANGPTL4|ELK3|EPGN|
	GO:0006915	apoptotic process	4.5528	2.7921e-06	|HIP1|UNC5B|DRAM1|XAF1|TPX2|TGFBR2|RNF41|TP53|PMAIP1|KCNIP3|MKNK2|COMP|AIMP2|NGF|AKAP13|
	GO:0009725	response to hormone stimulus	25.449	3.10553e-06	|FOXC2|ANG|LONP1|MMP19|ME1|
	GO:0016477	cell migration	11.6766	5.20003e-06	|FAT1|BDKRB1|PTK7|ANG|CDH2|NRG1|FLT1|
	GO:0001501	skeletal system development	10.9411	8.01738e-06	|ANKH|COL10A1|COL3A1|ALPL|BMP6|CMKLR1|COMP|
	GO:0042177	negative regulation of protein catabolic process	34.5221	1.02964e-05	|SERPINE2|IRAK3|INS|NRG1|
	GO:0048147	negative regulation of fibroblast proliferation	33.0837	1.23069e-05	|TP53|PMAIP1|IFI30|NUPR1|
	GO:0006805	xenobiotic metabolic process	10.069	1.38731e-05	|ADH1C|ADH1B|GCLM|ALDH2|ADH1A|FMO3|AKR1C1|
	GO:0042771	intrinsic apoptotic signaling pathway in response to DNA damage by p53 class mediator	30.5388	1.71785e-05	|NUPR1|DDIT4|TP53|HIPK2|
	GO:0050731	positive regulation of peptidyl-tyrosine phosphorylation	14.8136	4.64521e-05	|ITGA5|HAX1|INS|CD44|TP53|
	GO:0051216	cartilage development	14.5958	4.99343e-05	|BMP6|CD44|SULF2|FOXD1|TGFBR2|
	GO:0001569	patterning of blood vessels	23.3532	5.16313e-05	|FOXC2|CXCL12|TGFBR2|FLT1|
	GO:0030574	collagen catabolic process	13.7849	6.59369e-05	|COL8A1|MMP19|COL10A1|ADAMTS3|COL3A1|
	GO:0007186	G-protein coupled receptor signaling pathway	5.70773	6.70374e-05	|CXCL12|GRPR|ENPP2|OPN3|BDKRB2|CMKLR1|PTGFR|INS|GPSM2|
	GO:0007179	transforming growth factor beta receptor signaling pathway	9.84309	7.24677e-05	|TP53|COL3A1|HIPK2|MSTN|TGFBR2|GDF15|
	GO:0007566	embryo implantation	21.4597	7.26637e-05	|FBLN1|TGFBR2|STC1|KLF9|
	GO:0071456	cellular response to hypoxia	12.5634	0.000103218	|HIPK2|TP53|PMAIP1|MGARP|STC1|
	GO:0006418	tRNA aminoacylation for protein translation	18.905	0.000120742	|LARS|CARS|AIMP2|EPRS|
	GO:0043525	positive regulation of neuron apoptotic process	18.4653	0.000132602	|NR3C1|ATF4|TP53|PMAIP1|
	GO:0051602	response to electrical stimulus	37.2192	0.00013458	|XBP1|MSTN|NGF|
	GO:0044267	cellular protein metabolic process	4.23985	0.000137659	|PAPPA2|INS|HERPUD1|XBP1|ATF4|B3GNT5|RPS5|EIF2S2|GRPEL2|UGGT2|EIF5|
	GO:0044281	small molecule metabolic process	2.76709	0.00013838	|OGN|ALDH2|SLC44A1|LPCAT2|FMO3|GCLM|INS|ADH1B|ME1|ANGPTL4|CTH|PIK3R1|PGD|TALDO1|CD44|COX8A|ADH1C|ADH1A|PSPH|
	GO:0045944	positive regulation of transcription from RNA polymerase II promoter	3.64482	0.000142134	|E2F7|NCOA3|TLR3|CDH13|HAX1|PIK3R1|TP53|NFIA|HIPK2|FOXD1|BMP6|ATF4|FOXC2|
	GO:0035583	sequestering of TGFbeta in extracellular matrix	132.335	0.000151082	|LTBP1|FBN2|
	GO:0016337	cell-cell adhesion	11.5408	0.000155009	|SLIT2|CSTA|CD44|FAT1|VCAM1|
	GO:0019233	sensory perception of pain	17.6446	0.000158835	|NGF|BDKRB1|KCNIP3|UCHL1|
	GO:0014068	positive regulation of phosphatidylinositol 3-kinase cascade	17.2611	0.000173278	|HAX1|FLT1|KIT|INS|
	GO:0051260	protein homooligomerization	7.7844	0.000266198	|LONP1|COLEC12|AKR1C1|SLC1A1|ANGPTL4|KCTD15|
	GO:0002040	sprouting angiogenesis	29.7753	0.000269918	|E2F7|CDH13|FLT1|
	GO:0006954	inflammatory response	5.38311	0.000274624	|SCN9A|TLR3|NGF|BDKRB1|TNFAIP6|BDKRB2|KIT|BMP6|
	GO:0001666	response to hypoxia	7.68396	0.000285754	|ANG|ANGPTL4|LONP1|PLAU|DDIT4|VCAM1|
	GO:0002309	T cell proliferation involved in immune response	99.2511	0.000301159	|TNFSF18|TP53|
	GO:0008045	motor neuron axon guidance	28.3575	0.000313735	|EPHA4|CXCL12|SLIT2|
	GO:0048565	digestive tract development	28.3575	0.000313735	|COL3A1|TGFBR2|KIT|
	GO:0018108	peptidyl-tyrosine phosphorylation	14.4365	0.000349539	|EPHA4|EPHB2|KIT|FLT1|
	GO:0009314	response to radiation	27.0685	0.000361924	|KIT|COL3A1|NGF|
	GO:0007411	axon guidance	5.00952	0.000447416	|COL3A1|UNC5B|SLIT2|CNTNAP1|ITGA5|EPHB2|RPS6KA2|PLXNA2|
	GO:0051092	positive regulation of NF-kappaB transcription factor activity	9.10561	0.000473493	|CTH|INS|TNFSF18|TLR3|IRAK3|
	GO:0006534	cysteine metabolic process	79.4009	0.000500262	|CTH|GCLM|
	GO:0019896	axon transport of mitochondrion	79.4009	0.000500262	|MGARP|UCHL1|
	GO:0000122	negative regulation of transcription from RNA polymerase II promoter	3.89985	0.000572586	|HIPK2|TP53|PER1|ZHX3|NFIL3|KCNIP3|E2F7|FOXC2|MKX|TSC22D3|
	GO:0032496	response to lipopolysaccharide	8.70624	0.000583004	|ALPL|BDKRB1|IRAK3|NGF|PTGFR|
	GO:0007169	transmembrane receptor protein tyrosine kinase signaling pathway	12.4064	0.000628538	|NGF|NRG1|FLT1|BDKRB2|
	GO:0043410	positive regulation of MAPK cascade	12.4064	0.000628538	|FLT1|INS|KIT|CDH2|
	GO:0008283	cell proliferation	4.72624	0.00066058	|GRPR|NRG1|ZFP36L2|UCHL1|TP53|MKI67|TPX2|DDIT4|
	GO:0051384	response to glucocorticoid stimulus	12.0304	0.000707383	|BMP6|MSTN|NGF|ALPL|
	GO:0006066	alcohol metabolic process	66.1674	0.000747899	|ALDH2|ADH1A|
	GO:0010863	positive regulation of phospholipase C activity	66.1674	0.000747899	|KIT|FLT1|
	GO:0007157	heterophilic cell-cell adhesion	20.5347	0.000836703	|VCAM1|ITGA5|CDH2|
	GO:0006955	immune response	4.52427	0.000881961	|NFIL3|PDCD1LG2|CXCL12|CEBPG|XBP1|CMKLR1|ENPP2|BMP6|
	GO:0048011	neurotrophin TRK receptor signaling pathway	5.16549	0.000919249	|PIK3R1|RPS6KA2|DDIT4|AKAP13|NRG1|NGF|KIT|
	GO:0007628	adult walking behavior	18.6096	0.00112318	|UCHL1|EPHA4|HIPK2|
	GO:0051091	positive regulation of sequence-specific DNA binding transcription factor activity	10.5868	0.00115155	|KIT|CEBPG|HIPK2|NGF|
	GO:0001701	in utero embryonic development	5.78162	0.00130556	|TGFBR2|TP53|SLIT2|TANC2|NOTCH2|TMEM100|
	GO:0022617	extracellular matrix disassembly	10.0507	0.00140135	|MMP19|COL10A1|COL8A1|COL3A1|
	GO:0030154	cell differentiation	4.15712	0.00153105	|MMP19|FLT1|HIP1|TP53|PAPPA2|SLFN5|ZHX3|ANGPTL4|
	GO:0007507	heart development	6.94064	0.00163916	|RPS6KA2|TGFBR2|VCAM1|FOXC2|COL3A1|
	GO:0019221	cytokine-mediated signaling pathway	5.51395	0.00167035	|IFI30|VCAM1|XAF1|IRAK3|CD44|KIT|
	GO:0030968	endoplasmic reticulum unfolded protein response	9.56637	0.00168725	|ATF4|CTH|XBP1|HERPUD1|
	GO:0032461	positive regulation of protein oligomerization	44.1116	0.00177713	|PMAIP1|TP53|
	GO:0006508	proteolysis	3.6609	0.00179071	|ADAMTS3|ADAMTS6|LONP1|ADAM12|MMP19|PAPPA2|SERPING1|PLAU|AGA|
	GO:0001541	ovarian follicle development	15.2694	0.00201651	|ANG|MMP19|KIT|
	GO:0019048	virus-host interaction	4.49682	0.00207107	|CLDN1|HIPK2|PIK3R1|FBLN1|TP53|VCAM1|ITGA5|
	GO:0001756	somitogenesis	14.8877	0.00217195	|PLXNA2|FOXC2|TP53|
	GO:0007422	peripheral nervous system development	14.8877	0.00217195	|NGF|NRG1|FOXD1|
	GO:0060487	lung epithelial cell differentiation	39.7005	0.00221404	|INSC|GPSM2|
	GO:0097067	cellular response to thyroid hormone stimulus	39.7005	0.00221404	|KIT|KLF9|
	GO:0009612	response to mechanical stimulus	14.1787	0.00250508	|TGFBR2|NGF|PSPH|
	GO:0045786	negative regulation of cell cycle	14.1787	0.00250508	|NGF|NUPR1|RPS6KA2|
	GO:0006098	pentose-phosphate shunt	36.0913	0.00269707	|TALDO1|PGD|
	GO:0060384	innervation	36.0913	0.00269707	|SERPINE2|SULF2|
	GO:0008015	blood circulation	13.5342	0.0028687	|SERPING1|CXCL12|BDKRB2|
	GO:0030183	B cell differentiation	13.5342	0.0028687	|VCAM1|PIK3R1|CEBPG|
	GO:0007267	cell-cell signaling	4.92154	0.00298915	|FAT1|GDF15|STC1|TNFSF18|TNFAIP6|INS|
	GO:0009303	rRNA transcription	33.0837	0.00322575	|TP53|ANG|
	GO:0031954	positive regulation of protein autophosphorylation	33.0837	0.00322575	|INS|NGF|
	GO:0032695	negative regulation of interleukin-12 production	33.0837	0.00322575	|CMKLR1|IRAK3|
	GO:0033280	response to vitamin D	33.0837	0.00322575	|STC1|ALPL|
	GO:0045078	positive regulation of interferon-gamma biosynthetic process	33.0837	0.00322575	|CEBPG|TLR3|
	GO:0046902	regulation of mitochondrial membrane permeability	33.0837	0.00322575	|TP53|PMAIP1|
	GO:0030330	DNA damage response, signal transduction by p53 class mediator	30.5388	0.00379962	|TP53|E2F7|
	GO:0072332	intrinsic apoptotic signaling pathway by p53 class mediator	30.5388	0.00379962	|PMAIP1|TP53|
	GO:0045087	innate immune response	3.22477	0.00426433	|PIK3R1|SERPING1|CFH|RPS6KA2|COLEC12|ADARB1|NRG1|TLR3|KIT|
	GO:0016049	cell growth	11.6766	0.00439558	|LEPRE1|NOTCH2|NUPR1|
	GO:0030334	regulation of cell migration	11.6766	0.00439558	|ENPP2|SERPINE2|PLXNA2|
	GO:0000132	establishment of mitotic spindle orientation	28.3575	0.0044182	|GPSM2|INSC|
	GO:0001556	oocyte maturation	28.3575	0.0044182	|ANG|RPS6KA2|
	GO:0002526	acute inflammatory response	28.3575	0.0044182	|NUPR1|VCAM1|
	GO:0006978	DNA damage response, signal transduction by p53 class mediator resulting in transcription of p21 class mediator	28.3575	0.0044182	|HIPK2|TP53|
	GO:0009651	response to salt stress	28.3575	0.0044182	|BDKRB2|TP53|
	GO:0033137	negative regulation of peptidyl-serine phosphorylation	28.3575	0.0044182	|DDIT4|BDKRB2|
	GO:0042149	cellular response to glucose starvation	28.3575	0.0044182	|TP53|PMAIP1|
	GO:0046579	positive regulation of Ras protein signal transduction	28.3575	0.0044182	|NOTCH2|NRG1|
	GO:0010467	gene expression	2.97159	0.00445965	|AIMP2|NR3C1|ADARB1|EPRS|CARS|EIF2S2|RPS5|EIF5|LARS|NOTCH2|
	GO:0042127	regulation of cell proliferation	7.35194	0.00446235	|GRPR|TGFBR2|KIT|PLAU|
	GO:0001938	positive regulation of endothelial cell proliferation	11.4521	0.00464751	|ANG|BMP6|CDH13|
	GO:0006917	induction of apoptosis	5.45336	0.00474741	|TP53|NUPR1|RNF41|NOTCH2|PMAIP1|
