# Supplementary material for: Analyses of key mRNAs and lncRNAs for different osteo‐differentiation potentials of periodontal ligament stem cell and gingival mesenchymal stem cell
Source: J Cell Mol Med. 2021 May 24;25(13):6217–31. doi: 10.1111/jcmm.16571 (PMC8256345; doi:10.1111/jcmm.16571)
Supplement: Supplementary file 11 — Table S11 [file JCMM-25-6217-s009.xlsx]

## Sheet: Sheet1
Supplemental table 11 pathway analyses of specific differentially expressed mRNAs in hPDLSCs
Pathway ID	Pathway Name	Enrichment Score	p-value	Gene Symbols
4151	PI3K-Akt signaling pathway	6.29258	3.53731e-06	|COL3A1|DDIT4|PIK3R1|TP53|INS|NGF|ATF4|ITGA5|FLT1|COMP|KIT|
1100	Metabolic pathways	3.17203	2.18923e-05	|B3GNT5|EPRS|TALDO1|GALNT16|DHRS3|COX11|COX8A|PSPH|P4HA2|ALDH2|LPCAT2|CTH|ADH1B|PGD|ADH1C|GCLM|ADH1A|ME1|ALPL|
10	Glycolysis / Gluconeogenesis	15.0381	4.31615e-05	|ALDH2|ADH1B|ADH1A|ADH1C|GALM|
4610	Complement and coagulation cascades	14.3842	5.36159e-05	|CFH|SERPING1|BDKRB1|PLAU|BDKRB2|
4722	Neurotrophin signaling pathway	9.92511	6.91624e-05	|TP53|RPS6KA2|ATF4|PIK3R1|NGF|IRAK3|
4360	Axon guidance	9.09171	0.000113023	|CXCL12|UNC5B|EPHA4|PLXNA2|SLIT2|EPHB2|
71	Fatty acid degradation	18.0457	0.000145288	|ADH1B|ALDH2|ADH1A|ADH1C|
4514	Cell adhesion molecules (CAMs)	8.15763	0.000205942	|CLDN1|CNTNAP1|NEGR1|PDCD1LG2|VCAM1|CDH2|
4150	mTOR signaling pathway	13.2335	0.000490032	|DDIT4|INS|RPS6KA2|PIK3R1|
5202	Transcriptional misregulation in cancer	6.61674	0.000640387	|TP53|TGFBR2|PLAU|GRIA3|NUPR1|FLT1|
830	Retinol metabolism	11.6766	0.00079306	|ADH1C|ADH1A|DHRS3|ADH1B|
982	Drug metabolism - cytochrome P450	10.7299	0.00109441	|FMO3|ADH1B|ADH1C|ADH1A|
980	Metabolism of xenobiotics by cytochrome P450	9.92511	0.00146933	|ADH1B|AKR1C1|ADH1C|ADH1A|
4512	ECM-receptor interaction	9.12654	0.00201198	|COL3A1|COMP|ITGA5|CD44|
350	Tyrosine metabolism	15.2694	0.00201651	|ADH1B|ADH1C|ADH1A|
4210	Apoptosis	9.02283	0.00209956	|TP53|NGF|PIK3R1|IRAK3|
5215	Prostate cancer	8.92145	0.00218977	|PIK3R1|INS|TP53|ATF4|
480	Glutathione metabolism	11.9101	0.00415233	|GCLM|GPX3|PGD|
4066	HIF-1 signaling pathway	7.49065	0.00416885	|PIK3R1|FLT1|MKNK2|INS|
4010	MAPK signaling pathway	4.58082	0.0042865	|MKNK2|ATF4|RPS6KA2|TGFBR2|NGF|TP53|
5166	HTLV-I infection	4.44408	0.0049831	|TGFBR2|ATF4|PIK3R1|XBP1|VCAM1|TP53|
4080	Neuroactive ligand-receptor interaction	4.33096	0.00565956	|BDKRB2|GRPR|NR3C1|PTGFR|BDKRB1|GRIA3|
4670	Leukocyte transendothelial migration	6.72889	0.00614545	|VCAM1|PIK3R1|CLDN1|CXCL12|
5210	Colorectal cancer	9.60495	0.00766547	|PIK3R1|TGFBR2|TP53|
970	Aminoacyl-tRNA biosynthesis	9.45249	0.00801916	|EPRS|LARS|CARS|
4510	Focal adhesion	4.81802	0.00805899	|ITGA5|COL3A1|COMP|PIK3R1|FLT1|
5203	Viral carcinogenesis	4.79474	0.00822533	|TP53|HIST1H4H|ATF4|PMAIP1|PIK3R1|
5212	Pancreatic cancer	9.02283	0.00913923	|TP53|PIK3R1|TGFBR2|
5160	Hepatitis C	5.96999	0.00941081	|PIK3R1|CLDN1|TLR3|TP53|
4810	Regulation of actin cytoskeleton	4.61633	0.00964545	|BDKRB2|ITGA5|PIK3R1|INS|BDKRB1|
1230	Biosynthesis of amino acids	8.50724	0.0107731	|TALDO1|CTH|PSPH|
5205	Proteoglycans in cancer	4.3723	0.0120899	|ITGA5|CD44|TP53|PLAU|PIK3R1|
5220	Chronic myeloid leukemia	8.15763	0.0121063	|TGFBR2|PIK3R1|TP53|
5161	Hepatitis B	5.36493	0.0136775	|TLR3|TP53|ATF4|PIK3R1|
4350	TGF-beta signaling pathway	7.35194	0.0161271	|BMP6|TGFBR2|LTBP1|
5204	Chemical carcinogenesis	7.17478	0.0172405	|ADH1C|ADH1B|ADH1A|
30	Pentose phosphate pathway	13.6898	0.0187577	|TALDO1|PGD|
4914	Progesterone-mediated oocyte maturation	6.9245	0.0189932	|RPS6KA2|INS|PIK3R1|
4640	Hematopoietic cell lineage	6.76712	0.0202173	|KIT|ITGA5|CD44|
4141	Protein processing in endoplasmic reticulum	4.75455	0.0206984	|ATF4|HERPUD1|XBP1|UGGT2|
4064	NF-kappa B signaling pathway	6.4729	0.0228005	|VCAM1|CXCL12|PLAU|
4060	Cytokine-cytokine receptor interaction	3.71727	0.0233483	|FLT1|KIT|TNFSF18|TGFBR2|CXCL12|
4020	Calcium signaling pathway	4.33885	0.0281486	|GRPR|BDKRB1|PTGFR|BDKRB2|
260	Glycine, serine and threonine metabolism	10.7299	0.02997	|CTH|PSPH|
5142	Chagas disease (American trypanosomiasis)	5.67149	0.0324589	|TGFBR2|PIK3R1|BDKRB2|
4960	Aldosterone-regulated sodium reabsorption	10.1796	0.0331266	|INS|PIK3R1|
620	Pyruvate metabolism	9.68304	0.0364185	|ALDH2|ME1|
565	Ether lipid metabolism	9.45249	0.0381141	|LPCAT2|ENPP2|
4144	Endocytosis	3.8922	0.0402346	|RNF41|FLT1|TGFBR2|KIT|
2010	ABC transporters	9.02283	0.0416031	|ABCA13|ABCA8|
4930	Type II diabetes mellitus	8.27093	0.0489616	|INS|PIK3R1|
