# Supplementary material for: Analyses of key mRNAs and lncRNAs for different osteo‐differentiation potentials of periodontal ligament stem cell and gingival mesenchymal stem cell
Source: J Cell Mol Med. 2021 May 24;25(13):6217–31. doi: 10.1111/jcmm.16571 (PMC8256345; doi:10.1111/jcmm.16571)
Supplement: Supplementary file 12 — Table S12 [file JCMM-25-6217-s001.xlsx]

## Sheet: Sheet1
Supplemental table 12 GO analyses of specific differentially expressed mRNAs in hGMSCs
	GO ID	GO Name	Enrichment Score	p-value	Gene Symbols
CC	GO:0005886	plasma membrane	3.33014	2.2477e-13	|LRP6|ABCA1|PCDHGB5|OLR1|STEAP4|NEDD4|CA12|TRPC6|HSD17B7|TGFBR1|LAMP5|GLDN|RAB38|PRKCE|CCDC88A|GPR64|SLC7A2|RHOBTB1|SEMA6D|DKK1|CASK|LRRK2|SERPINE1|SLC11A2|TRAK2|EPHA5|TUBB2A|ITGB8|ADCY9|ARHGAP24|EMP1|FRAS1|ANTXR2|HMGCS1|SLK|MELK|PCDHGB2|SLC39A6|ADRA2A|OR4F15|FNDC1|ENAH|FLVCR2|PCDHB14|SGK1|ICAM1|ITGB5|
	GO:0005615	extracellular space	6.37062	4.38465e-11	|ADAMTS9|CXCL14|GLDN|HGF|CPXM2|GAS6|GFRA1|SRGN|DKK1|FGF2|LTBP4|SPOCK1|BMP4|ABI3BP|LAMA1|PTGIS|CTHRC1|SERPINE1|LEP|ICAM1|SEMA3C|
	GO:0005737	cytoplasm	2.78676	6.94399e-11	|ACAT2|BRCA2|SLK|KLF6|CASK|TRAK2|LRRK2|LBH|CTHRC1|KIAA1199|GPR64|CCDC88A|ARHGAP24|DDAH1|GALNT3|MT1X|PLCB1|FRY|PPFIA2|APPL2|RNF144B|OAS2|SLC11A2|PTPRM|ENAH|DUSP6|FGD4|GAS6|BIRC3|TACC1|BDNF|PITPNC1|PRKCE|NEDD4|ADRA2A|ARRDC3|SPOCK1|BRIP1|SLC7A2|DPYD|NANOS1|UBASH3B|TUBB2A|HMGCS1|AHR|MT2A|JMY|FARP1|
	GO:0031012	extracellular matrix	14.9306	3.41744e-09	|SERPINE1|PRELP|LTBP4|CTHRC1|ABI3BP|CPXM2|OLFML2B|LAMA1|ADAMTS9|FRAS1|
	GO:0016020	membrane	4.52985	1.9399e-08	|CNTNAP2|OLR1|ICAM1|SEMA3C|CCDC88A|PRKCE|GBP5|GALNT3|SLC7A2|OAS2|FADS2|PTPRM|OGFRL1|EMP1|SLC39A6|SLC11A2|LRP6|TGFBR1|MAN1A1|STX11|LPPR4|
	GO:0005829	cytosol	3.02622	1.13875e-07	|BIRC3|IDI1|PFKFB3|RNF115|SGK1|ENAH|MAP1A|NEDD4|FGF2|ARHGAP24|PPARG|CASK|ABL2|CCDC88A|RHOBTB1|FGD4|PRKCE|MT2A|FARP1|DNAJC6|DHCR24|DPYD|GPCPD1|MAP2K6|DUSP6|NNMT|HMGCS1|OAS2|PLCB1|PDE3A|
	GO:0016021	integral to membrane	2.33818	5.96008e-07	|LAMP5|MAN1A1|EPHA5|TMEM133|GALNT3|TRPC6|TNFRSF10D|OR4F15|SLC43A3|LRP6|STEAP4|RNF144B|GPR64|DCBLD1|ANTXR2|FLVCR2|LRIG1|PCDHGB5|FRAS1|CNTNAP2|FAM69A|GLDN|CA12|HSD17B7|MCTP2|C14orf1|DHCR24|MGST1|CREB3L1|LPPR4|EMP1|PDE3A|GLT8D2|SQLE|PTGIS|PCDHB14|TMEM14E|KIAA1549|SEMA6D|PCDHGB2|
	GO:0005576	extracellular region	3.36227	2.67421e-06	|HGF|ANTXR2|LAMA1|NPC2|THBS2|GAS6|OLFML2B|SRGN|FAM180A|LEP|FNDC1|OLR1|BMP4|LTBP4|MXRA5|ADAMTS9|PRELP|FGF2|PSG5|SERPINE1|BDNF|
	GO:0005789	endoplasmic reticulum membrane	4.8671	6.69672e-06	|CYP7B1|SQLE|FADS2|DHCR24|MGST1|SGK1|ANTXR2|PTGIS|C14orf1|CREB3L1|HSD17B7|FAM69A|LSS|
	GO:0005634	nucleus	2.08567	7.6502e-06	|PTGIS|LDB1|AHR|DHCR24|ACAT2|PPARG|MT2A|PRKCE|GALNT3|MGST1|SETBP1|ETV1|UBASH3B|OAS2|BIRC3|AFF3|TBX3|KLF6|BRCA2|DIEXF|RBBP8|SLC11A2|HMGCS1|APPL2|FOXF1|BRIP1|FGF2|MT1X|TACC1|SGK1|RECQL|JMY|CREB3L1|TCF7L2|NEDD4|TCF19|CSRP2|LBH|TRAK2|RFX8|FOXF2|PLCB1|
	GO:0048471	perinuclear region of cytoplasm	5.6917	9.00833e-06	|GALNT3|EPHA5|PTPRM|NEDD4|OAS2|NANOS1|BDNF|MT1X|MT2A|SLC11A2|PRKCE|
	GO:0043235	receptor complex	33.0463	1.29339e-05	|ADRA2A|TGFBR1|GFRA1|LRP6|
	GO:0005783	endoplasmic reticulum	4.72841	2.14727e-05	|OAS2|SLC39A6|GABARAPL1|CREB3L1|MGST1|CCDC88A|DHCR24|MAN1A1|LRP6|NPC2|PTGIS|PRKCE|
	GO:0005578	proteinaceous extracellular matrix	8.50457	4.16833e-05	|ADAMTS9|PRELP|LAMA1|BMP4|SPOCK1|LTBP4|TFPI2|
	GO:0005794	Golgi apparatus	4.13079	8.03035e-05	|ABCA1|CXCL14|GALNT3|STX11|PRKCE|SRGN|FGD4|NEDD4|GABARAPL1|CNTNAP2|SEMA6D|CCDC88A|
	GO:0031093	platelet alpha granule lumen	20.654	8.67745e-05	|GAS6|HGF|SRGN|SERPINE1|
	GO:0005911	cell-cell junction	12.0314	0.000128495	|LDB1|FNDC1|LAMA1|CASK|PTPRM|
	GO:0005887	integral to plasma membrane	3.35577	0.000172534	|EPHA5|HS3ST3B1|ABCA1|SLC39A6|GPR64|PTPRS|SLC11A2|ADCY9|OLR1|ICAM1|SLC7A2|ADRA2A|PTPRM|FADS2|
	GO:0045335	phagocytic vesicle	26.5551	0.000392805	|ITGB5|ABCA1|RAB38|
	GO:0045202	synapse	9.11204	0.000474686	|ADRA2A|LRP6|FARP1|PPFIA2|ENAH|
	GO:0032590	dendrite membrane	55.0772	0.001144	|GABARAPL1|LAMP5|
	GO:0031410	cytoplasmic vesicle	10.327	0.00127447	|CCDC88A|LRP6|GBP5|SLC11A2|
	GO:0032839	dendrite cytoplasm	41.3079	0.00208068	|LRRK2|GABARAPL1|
	GO:0030027	lamellipodium	8.47342	0.00266378	|FGD4|PTPRM|CCDC88A|ENAH|
	GO:0030175	filopodium	13.7693	0.00275387	|FGD4|FARP1|ENAH|
	GO:0043025	neuronal cell body	5.43525	0.00481498	|EPHA5|GFRA1|LRRK2|CNTNAP2|LRP6|
	GO:0005769	early endosome	7.03113	0.00526071	|SLC11A2|TRAK2|LRP6|CNTNAP2|
	GO:0008021	synaptic vesicle	10.9344	0.0053392	|LRRK2|BDNF|CTTNBP2|
	GO:0005856	cytoskeleton	4.31039	0.0057723	|FARP1|MAP2K6|DHCR24|JMY|ARHGAP24|PRKCE|
	GO:0031966	mitochondrial membrane	10.4724	0.00603559	|RNF144B|OGDH|FNDC1|
	GO:0005667	transcription factor complex	5.12082	0.00621714	|LDB1|AHR|FOXF2|TCF7L2|FOXF1|
	GO:0005739	mitochondrion	2.4993	0.00680761	|TRAK2|C7orf10|SGK1|PRKCE|IDI1|DDAH1|ACAT2|OGDH|LRRK2|MMAB|OAS2|MGST1|
	GO:0005604	basement membrane	9.53259	0.00787002	|LAMA1|THBS2|CASK|
	GO:0032473	external side of mitochondrial outer membrane	247.847	0.00806948	|LRRK2|
	GO:0033593	BRCA2-MAGE-D1 complex	247.847	0.00806948	|BRCA2|
	GO:0034752	cytosolic aryl hydrocarbon receptor complex	247.847	0.00806948	|AHR|
	GO:0070826	paraferritin complex	247.847	0.00806948	|SLC11A2|
	GO:0008305	integrin complex	18.3591	0.0106344	|ITGB8|ITGB5|
	GO:0031252	cell leading edge	18.3591	0.0106344	|ITGB5|JMY|
	GO:0000790	nuclear chromatin	8.1708	0.0120972	|LDB1|TCF7L2|PLCB1|
	GO:0030425	dendrite	5.47729	0.0127401	|CNTNAP2|EPHA5|LAMP5|FARP1|
MF	GO:0005515	protein binding	2.85829	4.75268e-14	|ABL2|TRAK2|BIRC3|CLTCL1|PTPRM|NEDD4|RNF115|APPL2|ARRDC3|FGF2|SLC11A2|ANTXR2|PPP1R3C|ARHGAP24|RNF144B|ITGB5|TRPC6|GABARAPL1|ICAM1|NANOS1|RBBP8|JMY|PPFIA2|THBS2|TBX3|ADRA2A|MGST1|ABCA1|MT2A|AHR|NPC2|BMP4|DKK1|BRCA2|STAMBPL1|PSG5|PTGIS|TACC1|ETV1|MAP2K6|BRIP1|GAS6|HGF|TGFBR1|CASK|LTBP4|LRRK2|SERPINE1|LRP6|SRGN|TCF7L2|PITPNC1|MAP1A|PRKCE|PTPRS|MELK|RECQL|PPARG|STX11|
	GO:0046872	metal ion binding	3.98997	3.06562e-06	|DPYD|STAMBPL1|OAS2|IDI1|TGFBR1|PRKCE|ANTXR2|PDE3A|MT2A|DDAH1|FGD4|BRIP1|MT1X|STEAP4|WDFY2|ADCY9|FRAS1|
	GO:0004872	receptor activity	9.05379	6.7053e-06	|ICAM1|GFRA1|ITGB5|OGFRL1|SEMA3C|ANTXR2|ITGB8|SEMA6D|
	GO:0019899	enzyme binding	8.85169	7.91969e-06	|DHCR24|PLCB1|TRAK2|NPC2|PRKCE|PPARG|LDB1|CNTNAP2|
	GO:0005509	calcium ion binding	4.75224	8.66449e-06	|LTBP4|MAN1A1|GALNT3|PCDHB14|PLCB1|MELK|MCTP2|PCDHGB2|GPD2|GAS6|THBS2|PCDHGB5|SPOCK1|
	GO:0004672	protein kinase activity	6.98162	4.42738e-05	|CASK|TGFBR1|MAP2K6|PRKCE|SGK1|LRRK2|MELK|ABL2|
	GO:0004725	protein tyrosine phosphatase activity	12.5175	0.000106357	|PTPRM|DUSP6|UBASH3B|DNAJC6|PTPRS|
	GO:0008083	growth factor activity	9.01263	0.000119221	|DKK1|BDNF|LEP|FGF2|HGF|BMP4|
	GO:0042056	chemoattractant activity	37.1771	0.000139975	|FGF2|HGF|BMP4|
	GO:0042803	protein homodimerization activity	4.37893	0.000221934	|LRRK2|DPYD|PLCB1|LRP6|MGST1|ADRA2A|HMGCS1|LDB1|CCDC88A|SLK|
	GO:0005524	ATP binding	2.84305	0.000229148	|BRIP1|ABL2|TGFBR1|PRKCE|SLK|EPHA5|RECQL|MMAB|ABCA1|PFKFB3|LRRK2|ADCY9|OAS2|CASK|MAP2K6|MELK|SGK1|
	GO:0008201	heparin binding	9.45983	0.000398894	|BMP4|ABI3BP|THBS2|PRELP|FGF2|
	GO:0003824	catalytic activity	7.01455	0.000468548	|LPPR4|DDAH1|GPT2|PFKFB3|C7orf10|LSS|
	GO:0030215	semaphorin receptor binding	82.6158	0.000480482	|SEMA3C|SEMA6D|
	GO:0005178	integrin binding	11.5278	0.00084059	|GFRA1|LTBP4|ITGB5|ICAM1|
	GO:0030145	manganese ion binding	18.1352	0.00122988	|IDI1|GALNT3|ABL2|
	GO:0004674	protein serine/threonine kinase activity	4.80591	0.00139879	|TGFBR1|SLK|SGK1|MAP2K6|LRRK2|CASK|MELK|
	GO:0031267	small GTPase binding	49.5695	0.0014262	|ABCA1|FGD4|
	GO:0050811	GABA receptor binding	49.5695	0.0014262	|GABARAPL1|TRAK2|
	GO:0005041	low-density lipoprotein receptor activity	45.0632	0.00173851	|OLR1|LRP6|
	GO:0050431	transforming growth factor beta binding	41.3079	0.00208068	|TGFBR1|LTBP4|
	GO:0005102	receptor binding	5.27335	0.00209702	|SERPINE1|TRAK2|GAS6|LAMA1|LRP6|GFRA1|
	GO:0005385	zinc ion transmembrane transporter activity	38.1304	0.00245247	|SLC11A2|SLC39A6|
	GO:0043565	sequence-specific DNA binding	3.76954	0.00282475	|FOXF1|TBX3|TCF7L2|AHR|CREB3L1|ETV1|FOXF2|PPARG|
	GO:0003785	actin monomer binding	35.4068	0.00285363	|PRKCE|ABL2|
	GO:0016757	transferase activity, transferring glycosyl groups	13.519	0.00290417	|GLT8D2|EOGT|GALNT3|
	GO:0008144	drug binding	13.0446	0.00321997	|HMGCS1|MT2A|PPARG|
	GO:0004708	MAP kinase kinase activity	33.0463	0.00328392	|LRRK2|MAP2K6|
	GO:0005024	transforming growth factor beta-activated receptor activity	33.0463	0.00328392	|LTBP4|TGFBR1|
	GO:0034185	apolipoprotein binding	33.0463	0.00328392	|ABCA1|LRP6|
	GO:0020037	heme binding	7.39843	0.00437582	|FADS2|FLVCR2|PTGIS|CYP7B1|
	GO:0005201	extracellular matrix structural constituent	11.6178	0.00449135	|LAMA1|TFPI2|PRELP|
	GO:0005543	phospholipid binding	4.50632	0.00463479	|ARHGAP24|DOCK10|ABCA1|APPL2|FGD4|FARP1|
	GO:0005001	transmembrane receptor protein tyrosine phosphatase activity	27.5386	0.00474724	|PTPRS|PTPRM|
	GO:0050660	flavin adenine dinucleotide binding	11.2658	0.00490392	|DHCR24|SQLE|DPYD|
	GO:0001103	RNA polymerase II repressing transcription factor binding	26.0892	0.00529169	|RBBP8|TCF7L2|
	GO:0005089	Rho guanyl-nucleotide exchange factor activity	10.1855	0.0065294	|DOCK10|FARP1|FGD4|
	GO:0000250	lanosterol synthase activity	247.847	0.00806948	|LSS|
	GO:0004506	squalene monooxygenase activity	247.847	0.00806948	|SQLE|
	GO:0004955	prostaglandin receptor activity	247.847	0.00806948	|PPARG|
	GO:0005169	neurotrophin TRKB receptor binding	247.847	0.00806948	|BDNF|
	GO:0005289	high affinity arginine transmembrane transporter activity	247.847	0.00806948	|SLC7A2|
	GO:0008112	nicotinamide N-methyltransferase activity	247.847	0.00806948	|NNMT|
	GO:0008116	prostaglandin-I synthase activity	247.847	0.00806948	|PTGIS|
	GO:0008817	cob(I)yrinic acid a,c-diamide adenosyltransferase activity	247.847	0.00806948	|MMAB|
	GO:0015086	cadmium ion transmembrane transporter activity	247.847	0.00806948	|SLC11A2|
	GO:0015087	cobalt ion transmembrane transporter activity	247.847	0.00806948	|SLC11A2|
	GO:0015094	lead ion transmembrane transporter activity	247.847	0.00806948	|SLC11A2|
	GO:0015099	nickel cation transmembrane transporter activity	247.847	0.00806948	|SLC11A2|
	GO:0015100	vanadium ion transmembrane transporter activity	247.847	0.00806948	|SLC11A2|
	GO:0015295	solute:hydrogen symporter activity	247.847	0.00806948	|SLC11A2|
	GO:0016614	oxidoreductase activity, acting on CH-OH group of donors	247.847	0.00806948	|DHCR24|
	GO:0017113	dihydropyrimidine dehydrogenase (NADP+) activity	247.847	0.00806948	|DPYD|
	GO:0033783	25-hydroxycholesterol 7alpha-hydroxylase activity	247.847	0.00806948	|CYP7B1|
	GO:0034188	apolipoprotein A-I receptor activity	247.847	0.00806948	|ABCA1|
	GO:0034211	GTP-dependent protein kinase activity	247.847	0.00806948	|LRRK2|
	GO:0034602	oxoglutarate dehydrogenase (NAD+) activity	247.847	0.00806948	|OGDH|
	GO:0043177	organic acid binding	247.847	0.00806948	|HMGCS1|
	GO:0047389	glycerophosphocholine phosphodiesterase activity	247.847	0.00806948	|GPCPD1|
	GO:0050614	delta24-sterol reductase activity	247.847	0.00806948	|DHCR24|
	GO:0052591	sn-glycerol-3-phosphate:ubiquinone-8 oxidoreductase activity	247.847	0.00806948	|GPD2|
	GO:0070835	chromium ion transmembrane transporter activity	247.847	0.00806948	|SLC11A2|
	GO:0071936	coreceptor activity involved in Wnt receptor signaling pathway	247.847	0.00806948	|LRP6|
	GO:0044212	transcription regulatory region DNA binding	6.08215	0.00882666	|AHR|FOXF1|PPARG|TCF7L2|
MF	GO:0044281	small molecule metabolic process	4.54599	6.17424e-10	|HS3ST3B1|PLCB1|CA12|MGST1|PTGIS|ADRA2A|FADS2|LSS|CYP7B1|HSD17B7|OGDH|SQLE|ADCY9|GPCPD1|GPT2|DHCR24|BRIP1|PFKFB3|GPD2|DPYD|HMGCS1|PRELP|ABCA1|NNMT|IDI1|
	GO:0006695	cholesterol biosynthetic process	43.7378	9.70279e-09	|DHCR24|SQLE|HMGCS1|LSS|IDI1|HSD17B7|
	GO:0007155	cell adhesion	7.64287	1.14782e-08	|THBS2|SPOCK1|ICAM1|CNTNAP2|PTPRS|ITGB5|PRKCE|LAMA1|CASK|CPXM2|DCBLD1|ITGB8|GAS6|ABL2|
	GO:0006629	lipid metabolic process	12.0574	1.4431e-07	|PDE3A|PPARG|CPNE7|GPCPD1|ABCA1|PLCB1|FADS2|HMGCS1|ACAT2|
	GO:0045893	positive regulation of transcription, DNA-dependent	6.56215	2.39389e-07	|TGFBR1|ETV1|PLCB1|TBX3|BMP4|FOXF2|BRCA2|PPARG|KLF6|FGF2|LBH|FOXF1|LRP6|
	GO:0042493	response to drug	9.04553	3.94187e-07	|PDE3A|PTPRM|MGST1|NNMT|SEMA3C|DUSP6|PPARG|MAP2K6|ICAM1|HMGCS1|
	GO:0007165	signal transduction	4.33131	4.5502e-07	|SPOCK1|APPL2|GAS6|CLTCL1|PRKCE|ARHGAP24|MAP2K6|PLCB1|PITPNC1|ADRA2A|FGF2|PPARG|CXCL14|TGFBR1|PTPRM|TNFRSF10D|ADCY9|ABL2|
	GO:0021987	cerebral cortex development	35.4068	5.94639e-07	|PTPRS|TACC1|LRP6|CNTNAP2|PLCB1|
	GO:0061045	negative regulation of wound healing	148.708	1.28388e-06	|CASK|SERPINE1|FGF2|
	GO:0043066	negative regulation of apoptotic process	6.14498	1.48292e-06	|TCF7L2|DHCR24|SERPINE1|TBX3|TNFRSF10D|TGFBR1|BIRC3|BMP4|LEP|HGF|PDE3A|GAS6|
	GO:0007411	axon guidance	7.81853	1.4932e-06	|ENAH|SEMA3C|ABL2|BDNF|LAMA1|EPHA5|GFRA1|SEMA6D|TRPC6|ETV1|
	GO:0030198	extracellular matrix organization	9.44181	4.91499e-06	|FOXF2|ABI3BP|LTBP4|BMP4|ITGB5|FOXF1|ITGB8|OLFML2B|
	GO:0007569	cell aging	39.6556	6.06505e-06	|ICAM1|BRCA2|PRELP|TBX3|
	GO:0021794	thalamus development	92.9428	7.12576e-06	|CNTNAP2|LRP6|OGDH|
	GO:0003197	endocardial cushion development	82.6158	1.06569e-05	|FOXF1|BMP4|NEDD4|
	GO:0008203	cholesterol metabolic process	18.7763	1.47957e-05	|ABCA1|NPC2|SQLE|CYP7B1|LEP|
	GO:0006357	regulation of transcription from RNA polymerase II promoter	8.12615	1.48171e-05	|TCF7L2|AHR|JMY|TBX3|BRIP1|TCF19|TRAK2|RBBP8|
	GO:0061178	regulation of insulin secretion involved in cellular response to glucose stimulus	74.3542	1.51789e-05	|PRKCE|EPHA5|TCF7L2|
	GO:0007050	cell cycle arrest	11.6178	2.8601e-05	|JMY|TCF7L2|DHCR24|GAS6|TGFBR1|MAP2K6|
	GO:0006915	apoptotic process	4.54766	3.15561e-05	|MELK|BIRC3|RNF144B|TNFRSF10D|SLK|FGF2|AHR|DHCR24|MAP2K6|FGD4|SGK1|TGFBR1|
	GO:0021761	limbic system development	247.847	3.2375e-05	|CNTNAP2|TBX3|
	GO:0036018	cellular response to erythropoietin	247.847	3.2375e-05	|MT2A|MT1X|
	GO:0060438	trachea development	247.847	3.2375e-05	|BMP4|FOXF1|
	GO:0043065	positive regulation of apoptotic process	8.80676	3.32999e-05	|DUSP6|MAP2K6|TCF7L2|MELK|BMP4|LRP6|JMY|
	GO:0001568	blood vessel development	25.4203	3.77339e-05	|AHR|TBX3|TCF7L2|FOXF1|
	GO:0030168	platelet activation	8.50457	4.16833e-05	|ADRA2A|HGF|GAS6|SERPINE1|TRPC6|SRGN|PRKCE|
	GO:0007596	blood coagulation	5.33005	4.32628e-05	|TRPC6|HGF|ADRA2A|TFPI2|PDE3A|OLR1|SRGN|SERPINE1|GAS6|PRKCE|
	GO:0031100	organ regeneration	24.1802	4.61676e-05	|NNMT|HGF|PPARG|GAS6|
	GO:0060441	epithelial tube branching involved in lung morphogenesis	49.5695	5.67035e-05	|BMP4|LAMA1|FOXF1|
	GO:0007275	multicellular organismal development	5.07884	6.50659e-05	|EMP1|LTBP4|CSRP2|DIEXF|ADAMTS9|SEMA3C|LDB1|ITGB5|SEMA6D|LBH|
	GO:0000186	activation of MAPKK activity	21.0934	7.97938e-05	|TGFBR1|BMP4|LRRK2|FGF2|
	GO:0032148	activation of protein kinase B activity	43.7378	8.42414e-05	|GAS6|ADRA2A|CCDC88A|
	GO:0022028	tangential migration from the subventricular zone to the olfactory bulb	165.232	9.68668e-05	|LRRK2|OGDH|
	GO:0042663	regulation of endodermal cell fate specification	165.232	9.68668e-05	|DKK1|DUSP6|
	GO:0046668	regulation of retinal cell programmed cell death	165.232	9.68668e-05	|BDNF|FGF2|
	GO:0048639	positive regulation of developmental growth	165.232	9.68668e-05	|LEP|PLCB1|
	GO:0055098	response to low-density lipoprotein particle stimulus	165.232	9.68668e-05	|ABCA1|PPARG|
	GO:0045669	positive regulation of osteoblast differentiation	17.3928	0.000171245	|CTHRC1|HGF|BMP4|FGF2|
	GO:0045892	negative regulation of transcription, DNA-dependent	5.00141	0.000181985	|FOXF2|FGF2|LDB1|BMP4|PLCB1|TBX3|GAS6|PPARG|TCF7L2|
	GO:0010159	specification of organ position	123.924	0.000193219	|BMP4|TBX3|
	GO:0045198	establishment of epithelial cell apical/basal polarity	123.924	0.000193219	|LAMA1|FOXF1|
	GO:0046813	virion attachment, binding of host cell surface receptor	123.924	0.000193219	|ICAM1|GAS6|
	GO:0060596	mammary placode formation	123.924	0.000193219	|LRP6|TBX3|
	GO:0050918	positive chemotaxis	30.9809	0.000245583	|HGF|FGF2|BMP4|
	GO:0060021	palate development	15.7363	0.000253414	|TBX3|TGFBR1|LRP6|FOXF2|
	GO:0016477	cell migration	10.4138	0.000254511	|GFRA1|NANOS1|CTHRC1|GAS6|CCDC88A|
	GO:0045944	positive regulation of transcription from RNA polymerase II promoter	3.85074	0.000311561	|BMP4|FOXF1|PPARG|FGF2|SERPINE1|FOXF2|CASK|LDB1|TCF7L2|HGF|LRP6|
	GO:0008038	neuron recognition	99.139	0.000321175	|BDNF|CNTNAP2|
	GO:0042596	fear response	99.139	0.000321175	|ADRA2A|BDNF|
	GO:0048660	regulation of smooth muscle cell proliferation	99.139	0.000321175	|TCF7L2|BMP4|
	GO:0009888	tissue development	27.5386	0.00035176	|DHCR24|FOXF2|FOXF1|
	GO:0022008	neurogenesis	27.5386	0.00035176	|TACC1|SPOCK1|TCF7L2|
	GO:0010887	negative regulation of cholesterol storage	82.6158	0.000480482	|PPARG|ABCA1|
	GO:0032367	intracellular cholesterol transport	82.6158	0.000480482	|NPC2|ABCA1|
	GO:0045843	negative regulation of striated muscle tissue development	82.6158	0.000480482	|BMP4|BDNF|
	GO:0051150	regulation of smooth muscle cell differentiation	82.6158	0.000480482	|BMP4|FOXF1|
	GO:0010811	positive regulation of cell-substrate adhesion	24.7847	0.00048393	|PRKCE|FOXF1|ABI3BP|
	GO:0060325	face morphogenesis	24.7847	0.00048393	|LRP6|TCF7L2|DKK1|
	GO:0000122	negative regulation of transcription from RNA polymerase II promoter	4.38237	0.000486702	|RBBP8|TCF7L2|TBX3|AHR|DKK1|FOXF1|BMP4|LEP|PPARG|
	GO:0006805	xenobiotic metabolic process	8.97998	0.000507887	|PTGIS|AHR|CYP7B1|MGST1|NNMT|
	GO:0001837	epithelial to mesenchymal transition	23.9852	0.000534194	|HGF|TGFBR1|FOXF2|
	GO:0035116	embryonic hindlimb morphogenesis	23.9852	0.000534194	|AFF3|BMP4|LRP6|
	GO:0071456	cellular response to hypoxia	12.5492	0.000607932	|PRKCE|PTGIS|FNDC1|ICAM1|
	GO:0002576	platelet degranulation	12.2394	0.000668967	|GAS6|SRGN|SERPINE1|HGF|
	GO:0090244	Wnt receptor signaling pathway involved in somitogenesis	70.8136	0.000670889	|DKK1|LRP6|
	GO:0045766	positive regulation of angiogenesis	11.8023	0.000768572	|SERPINE1|FGF2|DDAH1|PTGIS|
	GO:0021766	hippocampus development	20.654	0.000836052	|PTPRS|EPHA5|OGDH|
	GO:0001934	positive regulation of protein phosphorylation	11.5278	0.00084059	|GAS6|FNDC1|BMP4|LRRK2|
	GO:0007406	negative regulation of neuroblast proliferation	61.9619	0.000892143	|BDNF|LRRK2|
	GO:0071577	zinc ion transmembrane transport	61.9619	0.000892143	|SLC39A6|SLC11A2|
	GO:0072001	renal system development	61.9619	0.000892143	|FOXF1|BMP4|
	GO:0003151	outflow tract morphogenesis	20.0957	0.000907131	|TBX3|NEDD4|SEMA3C|
	GO:0048839	inner ear development	18.5886	0.00114327	|CXCL14|LPPR4|BDNF|
	GO:0016126	sterol biosynthetic process	55.0772	0.001144	|C14orf1|SQLE|
	GO:0021756	striatum development	55.0772	0.001144	|OGDH|CNTNAP2|
	GO:0000187	activation of MAPK activity	10.4357	0.00122519	|LRRK2|HGF|MAP2K6|FGF2|
	GO:0030155	regulation of cell adhesion	18.1352	0.00122988	|LAMA1|ABL2|ICAM1|
	GO:0060391	positive regulation of SMAD protein import into nucleus	49.5695	0.0014262	|BMP4|TGFBR1|
	GO:0090303	positive regulation of wound healing	49.5695	0.0014262	|ADRA2A|PRKCE|
	GO:0007420	brain development	7.12205	0.00146285	|BRCA2|HMGCS1|CNTNAP2|TCF7L2|CTTNBP2|
	GO:0042733	embryonic digit morphogenesis	16.5232	0.0016179	|LRP6|TBX3|BMP4|
	GO:0033197	response to vitamin E	45.0632	0.00173851	|LEP|HMGCS1|
	GO:0045662	negative regulation of myoblast differentiation	45.0632	0.00173851	|BMP4|TBX3|
	GO:0045778	positive regulation of ossification	45.0632	0.00173851	|LRP6|BMP4|
	GO:0051926	negative regulation of calcium ion transport	45.0632	0.00173851	|ICAM1|ADRA2A|
	GO:0071397	cellular response to cholesterol	45.0632	0.00173851	|HMGCS1|LRP6|
	GO:0071294	cellular response to zinc ion	41.3079	0.00208068	|MT2A|MT1X|
	GO:0045444	fat cell differentiation	14.5793	0.00233267	|STEAP4|TCF7L2|PLCB1|
	GO:0071300	cellular response to retinoic acid	14.5793	0.00233267	|ABCA1|LEP|ABL2|
	GO:0010745	negative regulation of macrophage derived foam cell differentiation	38.1304	0.00245247	|PPARG|ABCA1|
	GO:0032331	negative regulation of chondrocyte differentiation	38.1304	0.00245247	|TGFBR1|BMP4|
	GO:0033189	response to vitamin A	38.1304	0.00245247	|BDNF|PPARG|
	GO:0046827	positive regulation of protein export from nucleus	38.1304	0.00245247	|TCF7L2|GAS6|
	GO:0060444	branching involved in mammary gland duct morphogenesis	38.1304	0.00245247	|LRP6|TBX3|
	GO:0050679	positive regulation of epithelial cell proliferation	13.7693	0.00275387	|CYP7B1|TCF7L2|BMP4|
	GO:0001556	oocyte maturation	35.4068	0.00285363	|PDE3A|BRCA2|
	GO:0008299	isoprenoid biosynthetic process	35.4068	0.00285363	|HMGCS1|IDI1|
	GO:0009948	anterior/posterior axis specification	35.4068	0.00285363	|LDB1|BMP4|
	GO:0001759	organ induction	33.0463	0.00328392	|FGF2|BMP4|
	GO:0042475	odontogenesis of dentin-containing tooth	12.6024	0.00355647	|LRP6|BMP4|TCF7L2|
	GO:0008217	regulation of blood pressure	12.3924	0.00373263	|PPARG|SGK1|LEP|
	GO:0006103	2-oxoglutarate metabolic process	30.9809	0.00374311	|OGDH|GPT2|
	GO:0048596	embryonic camera-type eye morphogenesis	30.9809	0.00374311	|FOXF2|LRP6|
	GO:0019221	cytokine-mediated signaling pathway	5.73721	0.00380952	|OAS2|MT2A|NEDD4|ICAM1|KLF6|
	GO:0018105	peptidyl-serine phosphorylation	11.9926	0.00410106	|LRRK2|TGFBR1|GAS6|
	GO:0043154	negative regulation of cysteine-type endopeptidase activity involved in apoptotic process	11.9926	0.00410106	|HGF|GAS6|DHCR24|
	GO:0001819	positive regulation of cytokine production	29.1585	0.00423096	|LEP|ADRA2A|
	GO:0010243	response to organic nitrogen	29.1585	0.00423096	|NNMT|MGST1|
	GO:0019933	cAMP-mediated signaling	29.1585	0.00423096	|PDE3A|EPHA5|
	GO:0030224	monocyte differentiation	29.1585	0.00423096	|BMP4|PPARG|
	GO:0051090	regulation of sequence-specific DNA binding transcription factor activity	11.6178	0.00449135	|FOXF2|FOXF1|SGK1|
	GO:0060333	interferon-gamma-mediated signaling pathway	11.4391	0.00469482	|ICAM1|OAS2|MT2A|
	GO:0030539	male genitalia development	27.5386	0.00474724	|TBX3|DHCR24|
	GO:0045926	negative regulation of growth	27.5386	0.00474724	|MT2A|MT1X|
	GO:0000226	microtubule cytoskeleton organization	11.2658	0.00490392	|MAP1A|CCDC88A|TACC1|
	GO:0001843	neural tube closure	11.2658	0.00490392	|LRP6|BMP4|ENAH|
	GO:0007264	small GTPase mediated signal transduction	4.42585	0.00506738	|ARHGAP24|DOCK10|RAB38|LRRK2|FGD4|RHOBTB1|
	GO:0008283	cell proliferation	4.42585	0.00506738	|GAS6|TCF7L2|EMP1|TCF19|APPL2|MELK|
	GO:0007156	homophilic cell adhesion	7.08136	0.00512739	|PCDHGB5|PTPRM|PCDHB14|PCDHGB2|
	GO:0010942	positive regulation of cell death	26.0892	0.00529169	|BMP4|LRRK2|
	GO:0048557	embryonic digestive tract morphogenesis	26.0892	0.00529169	|TCF7L2|FOXF1|
	GO:0048663	neuron fate commitment	26.0892	0.00529169	|BMP4|TGFBR1|
	GO:0001558	regulation of cell growth	10.9344	0.0053392	|SPOCK1|LTBP4|SGK1|
	GO:0051897	positive regulation of protein kinase B signaling cascade	10.9344	0.0053392	|TCF7L2|TGFBR1|GAS6|
	GO:0031175	neuron projection development	10.776	0.00556549	|PTPRM|NEDD4|CNTNAP2|
	GO:0071222	cellular response to lipopolysaccharide	10.776	0.00556549	|ICAM1|ABCA1|SERPINE1|
	GO:0031016	pancreas development	24.7847	0.00586411	|TCF7L2|FOXF1|
	GO:0042326	negative regulation of phosphorylation	24.7847	0.00586411	|BIRC3|BMP4|
	GO:0007265	Ras protein signal transduction	10.1855	0.0065294	|DHCR24|ADRA2A|FGF2|
	GO:0042593	glucose homeostasis	9.9139	0.00704728	|TCF7L2|PPARG|ADRA2A|
	GO:0051091	positive regulation of sequence-specific DNA binding transcription factor activity	9.9139	0.00704728	|JMY|LRP6|PPARG|
	GO:0001702	gastrulation with mouth forming second	22.5316	0.00709187	|LDB1|LRP6|
	GO:0033344	cholesterol efflux	22.5316	0.00709187	|NPC2|ABCA1|
	GO:0001822	kidney development	9.78345	0.00731536	|TGFBR1|BMP4|GFRA1|
	GO:0035666	TRIF-dependent toll-like receptor signaling pathway	9.78345	0.00731536	|BIRC3|MAP2K6|DUSP6|
	GO:0006493	protein O-linked glycosylation	21.552	0.00774676	|EOGT|TRAK2|
	GO:0021915	neural tube development	21.552	0.00774676	|SEMA3C|TCF7L2|
	GO:0045909	positive regulation of vasodilation	21.552	0.00774676	|PTPRM|ADRA2A|
	GO:0002756	MyD88-independent toll-like receptor signaling pathway	9.53259	0.00787002	|BIRC3|DUSP6|MAP2K6|
	GO:0007565	female pregnancy	9.53259	0.00787002	|ADRA2A|PSG5|LEP|
	GO:0000972	transcription-dependent tethering of RNA polymerase II gene DNA at nuclear periphery	247.847	0.00806948	|LDB1|
	GO:0001910	regulation of leukocyte mediated cytotoxicity	247.847	0.00806948	|ICAM1|
	GO:0002457	T cell antigen processing and presentation	247.847	0.00806948	|ICAM1|
	GO:0002693	positive regulation of cellular extravasation	247.847	0.00806948	|ICAM1|
	GO:0002790	peptide secretion	247.847	0.00806948	|ABCA1|
	GO:0003167	atrioventricular bundle cell differentiation	247.847	0.00806948	|TBX3|
	GO:0006145	purine nucleobase catabolic process	247.847	0.00806948	|DPYD|
	GO:0006214	thymidine catabolic process	247.847	0.00806948	|DPYD|
	GO:0009645	response to low light intensity stimulus	247.847	0.00806948	|HMGCS1|
	GO:0010477	response to sulfur dioxide	247.847	0.00806948	|ICAM1|
	GO:0010768	negative regulation of transcription from RNA polymerase II promoter in response to UV-induced DNA damage	247.847	0.00806948	|NEDD4|
	GO:0010934	macrophage cytokine production	247.847	0.00806948	|GAS6|
	GO:0014029	neural crest formation	247.847	0.00806948	|LRP6|
	GO:0014076	response to fluoxetine	247.847	0.00806948	|BDNF|
	GO:0014822	detection of wounding	247.847	0.00806948	|FOXF1|
	GO:0015675	nickel cation transport	247.847	0.00806948	|SLC11A2|
	GO:0015676	vanadium ion transport	247.847	0.00806948	|SLC11A2|
	GO:0015684	ferrous iron transport	247.847	0.00806948	|SLC11A2|
	GO:0015692	lead ion transport	247.847	0.00806948	|SLC11A2|
	GO:0018377	protein myristoylation	247.847	0.00806948	|OAS2|
	GO:0019089	transmission of virus	247.847	0.00806948	|NEDD4|
	GO:0019747	regulation of isoprenoid metabolic process	247.847	0.00806948	|NPC2|
	GO:0022607	cellular component assembly	247.847	0.00806948	|LDB1|
	GO:0031651	negative regulation of heat generation	247.847	0.00806948	|ARRDC3|
	GO:0032350	regulation of hormone metabolic process	247.847	0.00806948	|TCF7L2|
	GO:0032366	intracellular sterol transport	247.847	0.00806948	|NPC2|
	GO:0033371	T cell secretory granule organization	247.847	0.00806948	|SRGN|
	GO:0033373	maintenance of protease location in mast cell secretory granule	247.847	0.00806948	|SRGN|
	GO:0033382	maintenance of granzyme B location in T cell secretory granule	247.847	0.00806948	|SRGN|
	GO:0035444	nickel cation transmembrane transport	247.847	0.00806948	|SLC11A2|
	GO:0035491	positive regulation of leukotriene production involved in inflammatory response	247.847	0.00806948	|SERPINE1|
	GO:0035564	regulation of kidney size	247.847	0.00806948	|LRRK2|
	GO:0035723	interleukin-15-mediated signaling pathway	247.847	0.00806948	|PLCB1|
	GO:0038027	apolipoprotein A-I-mediated signaling pathway	247.847	0.00806948	|ABCA1|
	GO:0042851	L-alanine metabolic process	247.847	0.00806948	|GPT2|
	GO:0043062	extracellular structure organization	247.847	0.00806948	|TGFBR1|
	GO:0043973	histone H3-K4 acetylation	247.847	0.00806948	|LDB1|
	GO:0044111	development involved in symbiotic interaction	247.847	0.00806948	|NEDD4|
	GO:0044252	negative regulation of multicellular organismal metabolic process	247.847	0.00806948	|ARRDC3|
	GO:0045713	low-density lipoprotein particle receptor biosynthetic process	247.847	0.00806948	|PPARG|
	GO:0046690	response to tellurium ion	247.847	0.00806948	|HMGCS1|
	GO:0046824	positive regulation of nucleocytoplasmic transport	247.847	0.00806948	|NEDD4|
	GO:0048371	lateral mesodermal cell differentiation	247.847	0.00806948	|FOXF1|
	GO:0048392	intermediate mesodermal cell differentiation	247.847	0.00806948	|BMP4|
	GO:0048613	embryonic ectodermal digestive tract morphogenesis	247.847	0.00806948	|FOXF1|
	GO:0051318	G1 phase	247.847	0.00806948	|PLCB1|
	GO:0055020	positive regulation of cardiac muscle fiber development	247.847	0.00806948	|BMP4|
	GO:0055094	response to lipoprotein particle stimulus	247.847	0.00806948	|HMGCS1|
	GO:0060284	regulation of cell development	247.847	0.00806948	|LRP6|
	GO:0060433	bronchus development	247.847	0.00806948	|BMP4|
	GO:0060446	branching involved in open tracheal system development	247.847	0.00806948	|FOXF1|
	GO:0060453	regulation of gastric acid secretion	247.847	0.00806948	|SGK1|
	GO:0060461	right lung morphogenesis	247.847	0.00806948	|FOXF1|
	GO:0060502	epithelial cell proliferation involved in lung morphogenesis	247.847	0.00806948	|BMP4|
	GO:0060503	bud dilation involved in lung branching	247.847	0.00806948	|BMP4|
	GO:0060546	negative regulation of necroptosis	247.847	0.00806948	|BIRC3|
	GO:0060587	regulation of lipoprotein lipid oxidation	247.847	0.00806948	|LEP|
	GO:0060592	mammary gland formation	247.847	0.00806948	|BMP4|
	GO:0060694	regulation of cholesterol transporter activity	247.847	0.00806948	|PPARG|
	GO:0060931	sinoatrial node cell development	247.847	0.00806948	|TBX3|
	GO:0061044	negative regulation of vascular wound healing	247.847	0.00806948	|SERPINE1|
	GO:0061149	BMP signaling pathway involved in ureter morphogenesis	247.847	0.00806948	|BMP4|
	GO:0061151	BMP signaling pathway involved in renal system segmentation	247.847	0.00806948	|BMP4|
	GO:0061155	pulmonary artery endothelial tube morphogenesis	247.847	0.00806948	|BMP4|
	GO:0061310	canonical Wnt receptor signaling pathway involved in cardiac neural crest cell differentiation involved in heart development	247.847	0.00806948	|LRP6|
	GO:0070060	'de novo' actin filament nucleation	247.847	0.00806948	|JMY|
	GO:0070627	ferrous iron import	247.847	0.00806948	|SLC11A2|
	GO:0070887	cellular response to chemical stimulus	247.847	0.00806948	|SERPINE1|
	GO:0071298	cellular response to L-ascorbic acid	247.847	0.00806948	|LEP|
	GO:0071307	cellular response to vitamin K	247.847	0.00806948	|GAS6|
	GO:0071449	cellular response to lipid hydroperoxide	247.847	0.00806948	|MGST1|
	GO:0071878	negative regulation of adrenergic receptor signaling pathway	247.847	0.00806948	|ADRA2A|
	GO:0071881	adenylate cyclase-inhibiting adrenergic receptor signaling pathway	247.847	0.00806948	|ADRA2A|
	GO:0071882	phospholipase C-activating adrenergic receptor signaling pathway	247.847	0.00806948	|ADRA2A|
	GO:0071893	BMP signaling pathway involved in nephric duct formation	247.847	0.00806948	|BMP4|
	GO:0072097	negative regulation of branch elongation involved in ureteric bud branching by BMP signaling pathway	247.847	0.00806948	|BMP4|
	GO:0072101	specification of ureteric bud anterior/posterior symmetry by BMP signaling pathway	247.847	0.00806948	|BMP4|
	GO:0072161	mesenchymal cell differentiation involved in kidney development	247.847	0.00806948	|BMP4|
	GO:0072192	ureter epithelial cell differentiation	247.847	0.00806948	|BMP4|
	GO:0072198	mesenchymal cell proliferation involved in ureter development	247.847	0.00806948	|BMP4|
	GO:0072200	negative regulation of mesenchymal cell proliferation involved in ureter development	247.847	0.00806948	|BMP4|
	GO:0072347	response to anesthetic	247.847	0.00806948	|BDNF|
	GO:0090131	mesenchyme migration	247.847	0.00806948	|FOXF1|
	GO:0090194	negative regulation of glomerulus development	247.847	0.00806948	|BMP4|
	GO:0090327	negative regulation of locomotion involved in locomotory behavior	247.847	0.00806948	|ARRDC3|
	GO:1900142	negative regulation of oligodendrocyte apoptotic process	247.847	0.00806948	|GAS6|
	GO:1901296	negative regulation of canonical Wnt receptor signaling pathway involved in cardiac muscle cell fate commitment	247.847	0.00806948	|DKK1|
	GO:2000005	negative regulation of metanephric S-shaped body morphogenesis	247.847	0.00806948	|BMP4|
	GO:2000007	negative regulation of metanephric comma-shaped body morphogenesis	247.847	0.00806948	|BMP4|
	GO:2000055	positive regulation of Wnt receptor signaling pathway involved in dorsal/ventral axis specification	247.847	0.00806948	|LRP6|
	GO:2000137	negative regulation of cell proliferation involved in heart morphogenesis	247.847	0.00806948	|BMP4|
	GO:2000149	negative regulation of planar cell polarity pathway involved in ventricular septum morphogenesis	247.847	0.00806948	|LRP6|
	GO:2000151	negative regulation of planar cell polarity pathway involved in cardiac muscle tissue morphogenesis	247.847	0.00806948	|LRP6|
	GO:2000162	negative regulation of planar cell polarity pathway involved in cardiac right atrium morphogenesis	247.847	0.00806948	|LRP6|
	GO:2000164	negative regulation of planar cell polarity pathway involved in outflow tract morphogenesis	247.847	0.00806948	|LRP6|
	GO:2000166	negative regulation of planar cell polarity pathway involved in pericardium morphogenesis	247.847	0.00806948	|LRP6|
	GO:2000168	negative regulation of planar cell polarity pathway involved in neural tube closure	247.847	0.00806948	|LRP6|
	GO:2000173	negative regulation of branching morphogenesis of a nerve	247.847	0.00806948	|LRRK2|
	GO:2000438	negative regulation of monocyte extravasation	247.847	0.00806948	|PLCB1|
	GO:2000486	negative regulation of glutamine transport	247.847	0.00806948	|LEP|
	GO:2000533	negative regulation of renal albumin absorption	247.847	0.00806948	|GAS6|
	GO:2000560	positive regulation of CD24 biosynthetic process	247.847	0.00806948	|PLCB1|
	GO:2001031	positive regulation of cellular glucuronidation	247.847	0.00806948	|PRKCE|
	GO:0034138	toll-like receptor 3 signaling pathway	9.41193	0.00815668	|MAP2K6|DUSP6|BIRC3|
	GO:0009791	post-embryonic development	9.29428	0.00844962	|TGFBR1|BMP4|SEMA3C|
	GO:0090090	negative regulation of canonical Wnt receptor signaling pathway	9.29428	0.00844962	|TCF7L2|CTHRC1|DKK1|
	GO:0001937	negative regulation of endothelial cell proliferation	19.8278	0.00913742	|PTPRM|TGFBR1|
	GO:0021983	pituitary gland development	19.8278	0.00913742	|BMP4|TCF7L2|
	GO:0048813	dendrite morphogenesis	19.8278	0.00913742	|FARP1|SLC11A2|
	GO:0048011	neurotrophin TRK receptor signaling pathway	4.60683	0.00971673	|ADCY9|FGD4|PRKCE|DUSP6|FGF2|
	GO:0010862	positive regulation of pathway-restricted SMAD protein phosphorylation	19.0652	0.00987274	|TGFBR1|BMP4|
	GO:0048701	embryonic cranial skeleton morphogenesis	19.0652	0.00987274	|TGFBR1|BMP4|
	GO:0051209	release of sequestered calcium ion into cytosol	19.0652	0.00987274	|FGF2|PRKCE|
