# Supplementary material for: Analyses of key mRNAs and lncRNAs for different osteo‐differentiation potentials of periodontal ligament stem cell and gingival mesenchymal stem cell
Source: J Cell Mol Med. 2021 May 24;25(13):6217–31. doi: 10.1111/jcmm.16571 (PMC8256345; doi:10.1111/jcmm.16571)
Supplement: Supplementary file 13 — Table S13 [file JCMM-25-6217-s005.xlsx]

## Sheet: Sheet1
Supplemental table 13 pathway analyses of specific differentially expressed mRNAs in hGMSCs
Pathway ID	Pathway Name	Enrichment Score	p-value	Gene Symbols
1100	Metabolic pathways	3.54366	1.47046e-05	|HMGCS1|TRAK2|ACAT2|SQLE|MMAB|GALNT3|NNMT|DHCR24|OGDH|IDI1|PLCB1|HSD17B7|PTGIS|GPT2|DPYD|LSS|MAN1A1|
5200	Pathways in cancer	6.82149	1.62636e-05	|HGF|FGF2|LAMA1|PPARG|TCF7L2|BRCA2|TGFBR1|BIRC3|BMP4|
100	Steroid biosynthesis	41.3079	0.00010079	|DHCR24|HSD17B7|LSS|
900	Terpenoid backbone biosynthesis	35.4068	0.00016282	|IDI1|HMGCS1|ACAT2|
4151	PI3K-Akt signaling pathway	5.71406	0.000180736	|SGK1|CREB3L1|ITGB8|ITGB5|FGF2|LAMA1|HGF|THBS2|
4510	Focal adhesion	7.21886	0.000401473	|THBS2|LAMA1|HGF|BIRC3|ITGB5|ITGB8|
4512	ECM-receptor interaction	11.3953	0.000878347	|ITGB5|LAMA1|ITGB8|THBS2|
72	Synthesis and degradation of ketone bodies	55.0772	0.001144	|ACAT2|HMGCS1|
4916	Melanogenesis	9.81574	0.00154213	|CREB3L1|ADCY9|PLCB1|TCF7L2|
5202	Transcriptional misregulation in cancer	6.88465	0.00170315	|DUSP6|ETV1|LDB1|PPARG|BIRC3|
5016	Huntington's disease	6.77179	0.00183376	|CLTCL1|BDNF|PPARG|PLCB1|CREB3L1|
4961	Endocrine and other factor-regulated calcium reabsorption	15.1743	0.00207596	|CLTCL1|PLCB1|ADCY9|
5144	Malaria	15.1743	0.00207596	|THBS2|ICAM1|HGF|
4978	Mineral absorption	14.5793	0.00233267	|SLC11A2|MT1X|MT2A|
4310	Wnt signaling pathway	6.9328	0.00553446	|LRP6|PLCB1|TCF7L2|DKK1|
4514	Cell adhesion molecules (CAMs)	6.79034	0.00596315	|CNTNAP2|ITGB8|ICAM1|PTPRM|
3320	PPAR signaling pathway	10.4724	0.00603559	|OLR1|FADS2|PPARG|
4520	Adherens junction	10.1855	0.0065294	|PTPRM|TCF7L2|TGFBR1|
5412	Arrhythmogenic right ventricular cardiomyopathy (ARVC)	9.9139	0.00704728	|ITGB5|ITGB8|TCF7L2|
4390	Hippo signaling pathway	6.35506	0.00755515	|TCF7L2|TGFBR1|SERPINE1|BMP4|
4145	Phagosome	6.27462	0.00790484	|TUBB2A|ITGB5|THBS2|OLR1|
4010	MAPK signaling pathway	4.7663	0.00842511	|BDNF|DUSP6|MAP2K6|FGF2|TGFBR1|
4060	Cytokine-cytokine receptor interaction	4.64134	0.00941831	|TNFRSF10D|HGF|CXCL14|TGFBR1|LEP|
4911	Insulin secretion	8.54646	0.0106792	|ADCY9|PLCB1|CREB3L1|
4540	Gap junction	8.35441	0.0113749	|TUBB2A|ADCY9|PLCB1|
4727	GABAergic synapse	8.26158	0.0117327	|TRAK2|GABARAPL1|ADCY9|
5414	Dilated cardiomyopathy	8.1708	0.0120972	|ITGB8|ADCY9|ITGB5|
650	Butanoate metabolism	17.0929	0.012236	|HMGCS1|ACAT2|
5216	Thyroid cancer	17.0929	0.012236	|TCF7L2|PPARG|
5164	Influenza A	5.53849	0.0122573	|OAS2|MAP2K6|TNFRSF10D|ICAM1|
4912	GnRH signaling pathway	8.08198	0.0124684	|PLCB1|MAP2K6|ADCY9|
4915	Estrogen signaling pathway	7.43542	0.0156829	|CREB3L1|PLCB1|ADCY9|
5143	African trypanosomiasis	14.5793	0.0166858	|ICAM1|PLCB1|
5142	Chagas disease (American trypanosomiasis)	7.08136	0.0179175	|SERPINE1|TGFBR1|PLCB1|
4144	Endocytosis	4.85975	0.0192214	|CLTCL1|NEDD4|TGFBR1|DNAJC6|
4725	Cholinergic synapse	6.58002	0.0218621	|PLCB1|ADCY9|CREB3L1|
380	Tryptophan metabolism	12.3924	0.0228357	|ACAT2|OGDH|
4810	Regulation of actin cytoskeleton	4.61112	0.0229597	|ITGB5|ENAH|ITGB8|FGF2|
4975	Fat digestion and absorption	12.0901	0.0239437	|ACAT2|ABCA1|
4270	Vascular smooth muscle contraction	6.19619	0.0256932	|PLCB1|ADCY9|PRKCE|
4142	Lysosome	6.09461	0.0268537	|SLC11A2|CLTCL1|NPC2|
5145	Toxoplasmosis	6.09461	0.0268537	|LAMA1|BIRC3|MAP2K6|
280	Valine, leucine and isoleucine degradation	11.2658	0.0274059	|ACAT2|HMGCS1|
4962	Vasopressin-regulated water reabsorption	11.0154	0.0286053	|CREB3L1|ADCY9|
4360	Axon guidance	5.6759	0.0324421	|SEMA3C|EPHA5|SEMA6D|
310	Lysine degradation	10.1162	0.0336247	|ACAT2|OGDH|
5030	Cocaine addiction	9.9139	0.034934	|BDNF|CREB3L1|
4380	Osteoclast differentiation	5.50772	0.0351194	|TGFBR1|PPARG|MAP2K6|
4913	Ovarian steroidogenesis	9.71951	0.0362647	|ADCY9|HSD17B7|
4120	Ubiquitin mediated proteolysis	5.38799	0.0372059	|NEDD4|RHOBTB1|BIRC3|
3460	Fanconi anemia pathway	9.17954	0.0403831	|BRCA2|BRIP1|
5217	Basal cell carcinoma	9.01263	0.0417974	|BMP4|TCF7L2|
140	Steroid hormone biosynthesis	8.85169	0.0432321	|CYP7B1|HSD17B7|
